# Supplementary material for: Knowledge, attitudes, and practices regarding constipation among patients with type 2 diabetes mellitus: a structural equation modeling analysis
Source: Front Public Health. 2026 Mar 10;14:1728483. doi: 10.3389/fpubh.2026.1728483 (PMC13008887; doi:10.3389/fpubh.2026.1728483)
Supplement: Supplementary file 1 [file Data_Sheet_1.xlsx]

## Sheet: Sheet1
序号	提交答卷时间	所用时间	来源	来源详情	来自IP	您是否同意参加本研究?	1.您的性别：	2.您的年龄： 。	3.您的身高： cm。	4.您的体重： kg。	5.您的BMI指数（BMI=体重（公斤）/身高（米）2）：	6.您的平均月收入情况：	7.您的教育程度：	8.婚姻状况：	9.您是否是一个素食主义者：	10.您确诊为2型糖尿病的时间：	11.您目前的血糖控制是否达标：	12.您是否吸烟：	13.您是否饮酒:	14.最近半年您是否在排便过程中遇到以下困扰？	1.长期便秘可能会影响血糖控制。	2.糖尿病患者不应该增加膳食纤维的摄入。	3.运动对改善便秘没有帮助。	4.糖尿病患者可以通过增加水分摄入来预防便秘。	5.便秘只与饮食习惯有关，与糖尿病无关。	6.糖尿病可以导致便秘。	7.糖尿病患者便秘时，不需要咨询医生，可以自行处理。	8.长期便秘可能会影响血糖控制	9.下面哪一项不是便秘时的常见症状?	10.糖尿病患者便秘时，哪种方法不推荐用于缓解症状?	11.糖尿病患者便秘的主要原因是:	12.以下哪种药物不太可能引起便秘?	13.糖尿病患者便秘可能与以下哪些因素有关?（多选） (A.饮食中缺乏膳食纤维)	13(B.身体活动量不足)	13(C.长期使用某些药物)	13(D.糖尿病神经病变)	13(E.不确定)	14.糖尿病患者便秘时，以下哪些情况应及时就医?（多选）(A.便秘症状持续加重)	14(B.伴有剧烈腹痛)	14(C.出现便血或黑便)	14(D.伴有体重明显下降)	14(E.不确定)	1.我认为便秘对糖尿病患者的血糖控制有影响。	2.如果出现便秘症状，我愿意为了改善便秘而改变饮食习惯。	3.我认为定期运动对缓解便秘非常重要。	4.我认为糖尿病患者应该避免使用泻药。	5.我认为便秘不会对我的日常生活造成太大影响。	6.我认为糖尿病患者应该定期进行肠道健康检查。	7.如果出现便秘症状，我愿意尝试非药物治疗方法来改善便秘。
1	2024/10/17 15:56:15	484秒	微信	N/A	42.88.232.57(甘肃-金昌)	1	1	62	169	65	1	2	4	2	2	3	1	1	2	2	1	2	2	1	2	3	2	1	3	3	4	5	1	1	1	1	0	1	1	1	1	0	2	2	1	4	4	3	2
2	2024/10/17 16:10:39	451秒	微信	N/A	42.88.129.62(甘肃-酒泉)	1	2	54	159	54	1	3	4	2	2	1	1	2	2	4	1	2	2	1	2	1	2	1	3	3	4	5	1	1	1	0	0	1	1	1	1	0	1	1	1	1	5	1	1
3	2024/10/23 15:46:05	367秒	微信	N/A	39.144.210.58(甘肃-兰州)	1	2	51	157	51	1	3	4	2	2	1	2	2	2	1	3	2	2	1	3	3	2	3	5	3	2	5	1	1	0	0	0	1	0	0	0	0	3	2	1	3	4	2	2
4	2024/10/23 15:47:07	335秒	微信	N/A	39.144.210.28(甘肃-兰州)	1	1	84	176	85	2	3	3	2	1	2	1	1	1	1	3	3	3	3	3	3	3	3	5	5	5	5	0	0	0	0	1	0	0	0	0	1	3	3	3	2	5	4	3
5	2024/10/23 15:55:06	303秒	微信	N/A	39.144.210.28(甘肃-兰州)	1	2	73	160	59	1	1	1	2	1	2	2	2	2	4	3	1	1	1	1	1	1	1	3	3	5	5	0	0	0	0	1	0	1	1	0	0	2	2	2	3	3	2	2
6	2024/10/23 15:59:08	530秒	微信	N/A	42.90.100.120(甘肃-兰州)	1	1	51	170	70	2	2	4	2	2	1	2	2	1	4	3	2	3	1	2	1	2	1	5	4	1	5	0	0	0	1	0	0	0	0	1	0	2	2	2	2	2	2	2
7	2024/10/23 16:24:34	284秒	微信	N/A	39.144.210.89(甘肃-兰州)	1	1	61	172	72	2	3	4	2	2	3	1	2	2	4	3	3	2	1	3	2	2	1	5	5	5	5	0	1	1	0	1	1	1	0	0	0	1	1	1	1	4	2	2
8	2024/10/29 11:12:47	507秒	微信	N/A	117.157.93.155(甘肃-兰州)	1	1	73	170	55	1	2	4	2	2	3	2	1	2	1	1	2	2	1	2	1	1	1	2	3	4	5	1	1	1	0	0	0	0	0	1	0	1	1	2	2	4	3	3
9	2024/10/29 11:14:22	682秒	微信	N/A	39.144.210.26(甘肃-兰州)	1	1	62	165	61	1	2	3	2	2	4	1	1	2	1	1	1	1	2	2	1	2	1	5	1	1	5	1	0	0	0	0	0	0	0	0	1	1	2	1	1	3	1	3
10	2024/10/29 11:25:06	545秒	微信	N/A	39.144.210.67(甘肃-兰州)	1	2	60	164	65	2	3	4	2	2	1	1	2	2	4	3	2	2	3	3	3	2	3	2	5	5	5	0	0	0	0	1	0	0	0	0	1	4	2	2	4	4	2	2
11	2024/10/29 11:29:38	354秒	微信	N/A	117.157.93.155(甘肃-兰州)	1	2	68	160	80	3	2	3	2	2	1	2	2	2	1	1	1	1	1	2	1	2	1	5	5	1	5	1	1	0	0	0	1	0	0	0	0	2	2	2	3	4	2	3
12	2024/10/29 11:33:31	594秒	微信	N/A	39.144.210.97(甘肃-兰州)	1	2	62	167	84	3	2	3	2	2	1	2	2	2	4	1	2	1	1	2	3	2	1	5	3	5	5	0	1	0	0	0	0	1	0	1	0	2	2	1	2	4	3	2
13	2024/10/29 16:14:44	269秒	微信	N/A	42.90.114.113(甘肃-武威)	1	2	76	164	70	2	2	3	2	2	4	2	2	2	4	2	3	2	1	3	3	2	3	3	3	5	5	0	0	1	1	0	1	0	1	0	0	4	1	1	4	4	4	1
14	2024/10/29 17:08:45	204秒	微信	N/A	117.157.93.155(甘肃-兰州)	1	2	69	165	72	2	1	2	2	2	3	2	2	2	4	3	3	1	1	3	3	2	1	3	3	5	5	1	0	1	1	0	0	1	1	0	0	4	1	1	2	4	4	1
15	2024/10/30 9:51:19	842秒	微信	N/A	42.88.248.181(甘肃-张掖)	1	2	61	163	75	2	2	4	1	2	1	2	2	2	4	1	1	2	1	2	1	2	1	5	3	4	5	1	1	1	0	0	1	1	1	1	0	2	1	1	2	2	5	1
16	2024/11/13 11:17:10	405秒	微信	N/A	39.144.210.79(甘肃-兰州)	1	1	47	175	95	3	4	4	2	2	1	2	2	1	2	1	2	2	1	2	1	2	1	3	3	2	5	1	0	0	0	0	1	0	0	0	0	1	1	1	1	5	1	1
17	2024/11/13 11:24:55	123秒	微信	N/A	42.88.84.72(甘肃-兰州)	1	2	52	165	53	1	1	2	2	2	1	1	2	2	2	3	2	2	1	1	3	3	3	5	5	5	5	0	0	1	0	1	1	1	0	0	0	3	3	3	3	3	3	3
18	2024/11/13 11:29:08	361秒	微信	N/A	117.157.93.155(甘肃-兰州)	1	2	58	157	118	1	1	1	2	2	3	1	2	2	4	2	2	1	1	2	2	2	2	5	3	4	5	0	0	0	0	1	0	1	1	1	0	4	1	1	1	3	3	3
19	2024/11/13 11:35:32	446秒	微信	N/A	39.144.210.69(甘肃-兰州)	1	1	53	182	75	1	1	1	2	2	2	1	2	2	1	3	3	3	3	3	3	3	3	5	5	5	5	0	1	0	1	0	0	0	0	0	1	3	2	2	3	3	2	2
20	2024/11/13 11:42:19	238秒	微信	N/A	39.144.210.57(甘肃-兰州)	1	2	36	163	60	2	2	4	2	2	1	1	2	2	4	3	1	3	1	3	3	2	3	4	3	4	5	1	1	1	1	0	1	1	1	1	0	3	3	1	2	2	2	2
21	2024/11/13 11:42:41	345秒	微信	N/A	42.88.134.94(甘肃-酒泉)	1	2	81	162	74	3	2	2	2	2	4	1	2	2	1	1	2	1	1	2	1	2	1	2	4	1	5	1	1	1	1	0	1	0	0	0	0	2	2	2	4	2	2	2
22	2024/11/13 11:43:59	310秒	微信	N/A	39.144.210.69(甘肃-兰州)	1	2	75	155	50	1	1	1	2	2	4	1	2	2	4	3	3	3	3	3	3	3	3	5	5	5	5	0	0	0	0	1	0	0	0	0	1	5	2	2	3	3	3	3
23	2024/11/13 15:24:25	670秒	微信	N/A	39.144.210.6(甘肃-兰州)	1	1	68岁	178	80	2	2	2	2	1	3	1	2	2	4	2	1	1	1	1	1	1	1	3	3	1	5	1	1	0	0	0	0	1	1	0	0	2	1	1	3	2	2	2
24	2024/11/13 16:58:45	1163秒	微信	N/A	39.144.210.64(甘肃-兰州)	1	2	51	153	54	1	1	2	2	1	3	2	2	2	4	1	2	1	1	2	1	1	1	3	2	1	4	1	1	0	0	0	0	1	1	0	0	1	5	1	2	4	2	1
25	2024/11/13 17:10:21	557秒	微信	N/A	42.90.101.175(甘肃-兰州)	1	1	36	172	100	3	4	4	2	2	1	2	1	1	3	1	2	2	2	1	2	2	1	3	3	1	5	1	1	0	0	0	1	1	1	0	0	1	1	1	2	5	1	2
26	2024/11/13 17:25:46	642秒	微信	N/A	39.144.210.36(甘肃-兰州)	1	1	81	164	52	1	3	3	2	2	4	2	2	2	4	1	1	1	1	2	3	1	1	5	5	5	5	0	0	0	0	1	0	0	0	0	1	3	3	3	3	3	3	3
27	2024/11/13 17:54:15	339秒	微信	N/A	36.142.68.66(甘肃-兰州)	1	2	61	160	64.5	2	1	3	2	2	1	2	2	2	4	3	2	1	1	3	3	2	3	4	3	1	5	1	0	1	1	0	1	1	1	1	0	2	1	1	1	4	1	1
28	2024/12/4 16:41:46	598秒	微信	N/A	117.157.93.155(甘肃-兰州)	1	2	40	158	53	1	3	4	2	2	1	1	2	2	4	1	2	2	1	2	3	3	1	3	3	4	4	1	1	1	0	0	1	1	1	1	0	2	2	2	3	4	2	2
29	2024/12/5 9:16:44	187秒	微信	N/A	42.88.221.22(甘肃-金昌)	1	1	39	170	85	2	2	4	2	2	1	1	1	2	4	1	2	1	3	2	1	2	1	5	3	2	5	0	0	0	0	1	0	0	0	0	1	2	2	2	2	2	2	2
30	2025/3/20 10:23:28	507秒	微信	N/A	39.144.210.105(甘肃-兰州)	1	2	40	162	55	1	2	4	2	2	1	1	2	1	4	3	2	2	1	1	3	2	1	3	3	4	5	1	1	1	1	0	1	1	1	0	0	1	1	1	1	5	2	1
31	2025/3/20 10:25:50	381秒	微信	N/A	39.144.210.91(甘肃-兰州)	1	2	75	156	52	1	2	2	2	2	4	2	2	2	4	3	3	1	1	2	3	2	1	3	3	5	5	1	1	1	1	0	1	1	1	1	0	1	2	1	3	4	2	2
32	2025/3/20 10:31:54	613秒	微信	N/A	115.85.252.8(甘肃-兰州)	1	1	64	170	80	2	2	3	2	2	4	2	1	1	3	1	3	1	3	2	1	2	1	2	5	1	5	0	0	0	0	1	0	0	0	0	1	3	2	2	4	2	4	2
33	2025/3/20 10:40:40	282秒	微信	N/A	115.85.252.8(甘肃-兰州)	1	1	64	174	84	2	3	3	2	2	2	1	1	1	2	1	2	2	1	2	1	3	1	1	3	4	5	1	0	1	0	0	1	1	0	0	0	2	2	1	2	5	3	2
34	2025/3/20 10:47:21	479秒	微信	N/A	42.88.197.170(甘肃-武威)	1	1	57	167	73.8	2	3	4	2	2	1	2	2	1	4	3	2	3	2	1	3	2	3	3	3	4	5	1	1	1	1	0	1	1	1	1	0	1	1	2	4	5	1	1
35	2025/3/20 11:03:03	563秒	微信	N/A	42.88.224.20(甘肃-金昌)	1	1	68	170	80	2	2	3	2	2	1	1	1	1	4	3	3	1	3	3	3	3	3	5	5	5	5	0	0	0	0	1	0	0	0	0	1	5	3	5	5	5	5	5
36	2025/3/20 11:25:57	459秒	微信	N/A	39.144.210.3(甘肃-兰州)	1	1	86	170	78	2	3	4	2	2	4	2	2	2	4	3	3	1	3	1	3	2	3	5	3	5	5	1	1	0	0	0	1	0	0	0	0	2	2	2	4	4	2	2
37	2025/3/20 14:57:13	385秒	微信	N/A	42.88.104.117(甘肃-兰州)	1	1	69	167	70	1	1	3	2	2	3	1	2	2	1	3	2	1	3	3	3	1	1	2	4	5	5	1	1	0	0	0	1	0	1	0	0	2	2	3	2	2	2	2
38	2025/3/20 14:57:55	498秒	微信	N/A	39.144.210.34(甘肃-兰州)	1	1	60	166	62	1	4	4	2	1	3	1	2	2	4	1	2	2	1	1	1	2	1	4	3	2	2	1	0	0	1	0	0	0	1	0	0	1	1	1	1	1	1	2
39	2025/3/20 14:59:34	341秒	微信	N/A	39.144.210.62(甘肃-兰州)	1	1	21	173	71	2	1	4	1	2	1	1	2	1	4	1	2	2	1	1	3	3	1	3	3	5	5	0	1	1	0	0	0	1	1	1	0	3	1	2	1	2	2	2
40	2025/3/20 15:08:35	672秒	微信	N/A	42.90.100.118(甘肃-兰州)	1	1	52	170	66	1	2	3	2	2	3	2	1	1	4	3	2	1	1	3	3	3	3	3	3	4	5	1	1	1	0	0	1	1	1	1	0	2	1	1	2	4	2	2
41	2025/3/20 15:09:44	602秒	微信	N/A	42.88.39.142(甘肃-庆阳)	1	1	78	174	57	1	2	1	2	2	3	2	1	2	4	1	2	1	1	2	1	2	1	3	3	3	5	0	1	1	1	0	1	1	0	0	0	1	2	2	2	1	1	1
42	2025/3/20 15:10:47	1022秒	微信	N/A	116.176.31.166(甘肃-酒泉)	1	2	42	168	150	2	1	2	3	2	3	2	1	1	1	3	2	2	1	3	3	1	1	5	4	1	5	1	0	0	0	0	0	0	1	0	0	2	2	1	2	3	2	2
43	2025/3/20 15:13:16	883秒	微信	N/A	39.144.210.24(甘肃-兰州)	1	1	54	175	74.5	2	1	4	2	2	3	2	2	2	4	3	2	1	3	2	1	2	1	3	3	2	5	1	1	0	0	0	1	0	1	1	0	2	2	1	4	4	1	2
44	2025/3/21 7:59:33	222秒	微信	N/A	42.88.1.12(甘肃-庆阳)	1	1	73	168	84	3	3	2	2	2	1	1	2	2	4	1	2	1	1	2	1	1	1	1	1	1	5	1	1	1	1	0	1	1	1	1	0	1	2	2	3	3	3	3
45	2025/3/21 8:08:19	357秒	微信	N/A	39.144.210.38(甘肃-兰州)	1	2	59	160	66.5	2	1	1	2	2	2	2	2	2	4	3	1	2	1	1	3	2	3	3	2	3	5	1	1	1	0	0	1	1	1	0	0	4	2	2	2	4	2	2
46	2025/3/21 8:11:05	298秒	微信	N/A	39.144.210.100(甘肃-兰州)	1	1	66	170	66	1	2	4	2	2	1	1	1	1	3	1	1	2	1	3	1	2	1	5	5	5	5	1	1	1	1	1	0	0	0	0	1	5	5	5	5	5	5	5
47	2025/3/21 8:14:53	336秒	微信	N/A	39.144.210.79(甘肃-兰州)	1	2	49	163	60	1	2	4	2	2	2	2	2	2	4	1	2	1	1	3	1	2	1	2	1	4	5	1	0	1	0	0	1	1	1	1	0	1	1	1	1	4	2	1
48	2025/3/21 8:31:01	239秒	微信	N/A	124.152.13.124(甘肃-兰州)	1	1	33	165	85	3	3	4	1	2	1	1	2	2	4	3	2	2	1	3	3	2	3	1	3	4	5	1	1	1	1	0	1	1	1	1	0	2	2	2	2	5	1	1
49	2025/3/21 8:33:01	333秒	微信	N/A	42.88.106.58(甘肃-兰州)	1	1	33	175	115	3	3	4	1	2	1	2	2	2	4	1	2	1	1	2	1	2	1	5	3	4	5	1	1	1	1	0	1	1	1	1	0	2	1	1	1	4	2	1
50	2025/3/21 8:39:59	274秒	微信	N/A	39.144.210.116(甘肃-兰州)	1	2	41	172	76.1	2	1	1	1	2	1	2	2	2	4	1	1	2	1	2	2	3	3	3	3	4	5	1	1	1	1	0	1	1	1	1	0	2	2	2	3	4	2	2
51	2025/3/21 8:41:19	315秒	微信	N/A	42.88.249.72(甘肃-张掖)	1	2	51	1.65	58	1	3	3	2	2	3	2	2	2	1	1	2	2	1	2	1	2	1	3	1	4	5	1	1	1	1	0	1	1	1	1	0	2	2	2	4	3	2	2
52	2025/3/21 8:51:47	281秒	微信	N/A	42.90.50.124(甘肃-兰州)	1	1	64	176	78	2	2	4	2	2	1	1	1	1	4	3	1	1	3	3	1	2	1	5	5	1	5	1	1	1	1	0	1	1	1	1	0	2	2	2	2	2	2	2
53	2025/3/21 8:52:29	347秒	微信	N/A	39.144.210.107(甘肃-兰州)	1	1	71	175	88	3	2	3	2	2	2	1	2	2	4	3	2	2	1	1	1	2	1	3	3	4	4	1	1	1	1	0	1	1	1	1	0	1	1	1	1	4	1	1
54	2025/3/21 8:58:07	223秒	微信	N/A	39.144.210.16(甘肃-兰州)	1	2	73	159	60	1	2	2	2	1	2	2	2	2	4	1	1	2	1	2	1	2	2	3	3	4	5	1	1	1	1	0	1	1	1	1	0	2	2	2	2	4	3	2
55	2025/3/21 9:08:10	342秒	微信	N/A	42.90.122.25(甘肃-兰州)	1	1	75	172	70	1	2	2	2	2	3	1	2	1	1	3	3	1	1	3	3	3	1	3	5	4	5	1	1	1	1	0	1	1	1	1	0	2	2	2	2	4	2	4
56	2025/3/21 9:17:27	752秒	微信	N/A	42.88.136.96(甘肃-酒泉)	1	2	45	160	120	1	2	4	2	1	1	1	2	2	4	1	2	1	1	1	3	1	1	3	3	4	5	1	1	1	1	0	1	1	1	1	0	1	1	1	1	4	1	4
57	2025/3/21 9:25:12	168秒	微信	N/A	42.88.53.10(甘肃-定西)	2	1	43	180	98	3	3	4	2	2	1	1	2	2	4	3	3	1	3	3	3	3	3	3	5	5	5	0	0	0	0	1	0	0	0	0	1	3	3	3	3	2	2	3
58	2025/3/21 9:48:05	545秒	微信	N/A	39.144.210.20(甘肃-兰州)	2	1	41	172	76	2	1	1	2	2	1	1	1	1	4	3	1	1	3	3	3	2	3	4	3	5	5	0	0	0	1	1	0	0	0	0	1	3	1	3	3	3	3	3
59	2025/3/21 9:49:31	275秒	微信	N/A	39.144.210.178(甘肃-兰州)	1	1	53	168	64	1	3	4	2	2	2	2	2	2	4	3	1	1	1	3	1	1	1	2	1	1	4	1	1	0	0	0	1	1	1	1	1	1	3	1	1	1	3	2
60	2025/3/21 10:02:20	319秒	微信	N/A	39.144.210.106(甘肃-兰州)	1	1	40	175	85	1	3	2	2	2	2	2	1	1	4	3	3	2	3	3	3	2	1	3	3	1	4	1	1	1	1	0	1	1	1	1	0	1	1	1	1	4	1	1
61	2025/3/21 10:04:40	466秒	微信	N/A	42.88.62.116(甘肃-定西)	1	1	80	170	70	2	3	3	2	2	3	2	1	2	4	1	2	2	1	2	1	1	1	3	3	2	5	1	1	0	0	0	1	1	0	0	0	1	2	2	4	1	2	1
62	2025/3/21 10:11:47	250秒	微信	N/A	39.144.210.16(甘肃-兰州)	1	1	40	1.8	117	3	2	2	2	1	1	1	1	2	1	1	1	2	1	1	1	1	1	1	3	2	5	0	0	0	0	1	0	0	0	0	1	3	1	1	1	1	1	1
63	2025/3/21 10:12:38	420秒	微信	N/A	42.88.62.116(甘肃-定西)	1	1	59	168	49	1	1	3	2	2	2	2	1	1	1	1	2	1	1	1	1	2	1	1	1	1	4	1	1	1	1	0	1	1	1	1	0	1	1	1	1	4	1	1
64	2025/3/21 10:12:59	944秒	微信	N/A	42.88.67.0(甘肃-兰州)	1	1	61	162	71	2	2	2	2	2	2	2	1	2	1	1	1	1	1	3	3	2	3	3	3	5	5	1	1	0	0	0	1	1	1	1	0	3	1	3	4	2	4	1
65	2025/3/21 10:27:03	731秒	微信	N/A	39.144.210.121(甘肃-兰州)	1	2	56	163	87	3	1	1	2	2	3	1	2	2	3	1	2	2	1	3	2	2	1	3	3	4	5	1	1	1	1	0	1	1	1	0	0	2	1	1	2	4	1	2
66	2025/3/21 10:29:00	340秒	微信	N/A	39.144.210.112(甘肃-兰州)	1	1	65	172	65	1	2	3	2	2	3	2	2	1	2	1	2	1	1	2	1	2	1	1	3	2	3	1	1	0	0	0	0	0	1	0	0	2	2	2	2	4	2	2
67	2025/3/21 10:42:38	162秒	微信	N/A	116.176.187.101(甘肃-兰州)	1	1	53	170	60	1	2	3	2	2	1	1	1	2	4	3	3	3	3	3	3	3	3	5	3	1	5	1	1	1	0	0	1	1	1	1	0	3	2	2	3	3	2	2
68	2025/3/21 10:50:38	267秒	微信	N/A	39.144.210.177(甘肃-兰州)	1	1	35	180	95	3	2	3	2	2	1	2	2	1	4	3	2	1	1	3	3	2	3	5	5	5	5	0	0	0	0	1	0	0	0	0	1	1	1	1	1	4	1	1
69	2025/3/21 10:56:59	204秒	微信	N/A	39.144.210.89(甘肃-兰州)	1	2	70	155	61	2	2	2	2	2	3	1	2	2	2	1	2	2	1	1	1	1	1	3	1	2	5	0	1	0	0	0	0	1	0	0	0	1	1	4	1	1	3	3
70	2025/3/21 11:05:37	490秒	微信	N/A	39.144.210.89(甘肃-兰州)	1	1	48	183	90	2	1	4	2	2	1	1	1	1	4	3	2	1	1	3	3	2	3	1	3	5	5	1	1	1	0	1	1	1	1	0	1	3	2	2	2	5	2	2
71	2025/3/21 15:17:45	527秒	微信	N/A	39.144.210.120(甘肃-兰州)	1	1	78	1.75	62	1	2	4	2	2	1	1	1	2	1	1	2	2	1	2	1	2	1	5	1	4	5	1	1	0	0	1	1	1	1	0	0	2	1	1	1	5	2	2
72	2025/3/21 15:55:43	698秒	微信	N/A	124.152.13.34(甘肃-兰州)	1	2	63	156	100	1	2	3	2	2	3	2	2	2	2	1	3	1	3	3	3	1	3	3	3	5	5	0	1	0	1	0	1	1	0	1	0	2	1	1	4	1	2	3
73	2025/3/24 8:12:00	327秒	微信	N/A	42.88.160.2(甘肃-陇南)	1	1	52	177	74	1	1	3	2	2	1	2	2	1	4	1	1	1	1	2	3	2	1	2	3	4	5	0	0	0	0	1	0	0	1	0	0	2	4	2	2	4	2	2
74	2025/3/24 8:16:27	236秒	微信	N/A	117.157.93.155(甘肃-兰州)	1	1	32	176	66	1	3	4	2	2	1	1	2	2	2	1	2	2	1	2	1	2	1	3	3	4	4	1	1	1	1	0	1	1	1	1	0	1	1	1	1	4	3	1
75	2025/3/24 8:16:38	210秒	微信	N/A	39.144.210.93(甘肃-兰州)	1	1	70	170	63	1	3	4	2	1	1	2	2	2	1	3	1	1	1	1	1	1	1	1	1	4	4	1	1	0	0	0	1	0	0	0	0	1	1	1	1	1	1	1
76	2025/3/24 8:16:59	617秒	微信	N/A	42.88.109.57(甘肃-兰州)	1	1	51	16.3	164	1	1	1	2	2	1	1	2	2	4	3	2	3	3	2	1	2	3	5	3	5	4	1	0	0	0	0	1	1	1	0	0	3	1	2	2	3	2	2
77	2025/3/24 8:19:55	375秒	微信	N/A	42.88.159.79(甘肃-金昌)	1	1	49	1米69	77	2	2	3	2	2	1	1	2	1	4	3	3	3	2	3	3	2	3	4	3	4	5	1	1	1	1	0	1	1	1	1	0	4	3	3	4	2	2	3
78	2025/3/24 8:20:44	387秒	微信	N/A	42.88.6.107(甘肃-庆阳)	1	1	33	165	90	3	1	3	1	2	1	1	1	2	4	1	2	3	1	3	1	2	3	3	3	4	5	1	1	1	1	0	1	1	1	1	0	1	1	1	1	3	1	1
79	2025/3/24 8:34:33	263秒	微信	N/A	39.144.210.20(甘肃-兰州)	1	1	54	170	80	2	1	1	2	2	3	2	1	2	4	1	1	3	1	1	1	1	1	3	1	1	5	1	1	1	1	0	1	1	1	1	0	1	1	1	1	1	1	1
80	2025/3/24 8:48:03	174秒	微信	N/A	39.144.210.87(甘肃-兰州)	1	1	54	175	141	1	3	2	2	2	1	1	1	1	4	3	3	3	1	3	3	1	2	5	5	5	5	0	0	0	0	1	0	0	0	0	1	2	3	3	4	2	3	3
81	2025/3/24 8:49:07	639秒	微信	N/A	39.144.210.6(甘肃-兰州)	1	1	50	1.78	70	1	2	3	2	2	1	1	2	2	4	1	1	3	3	2	2	2	1	2	3	1	5	0	0	0	0	1	0	1	0	0	0	3	3	3	3	3	2	3
82	2025/3/24 9:23:28	661秒	微信	N/A	39.144.210.191(甘肃-兰州)	1	1	55	166	62	1	2	2	2	1	2	1	2	2	4	3	3	2	3	3	3	2	3	5	5	5	5	0	0	0	0	1	1	0	0	0	1	2	1	2	4	1	1	2
83	2025/3/24 9:38:40	1551秒	微信	N/A	117.157.93.155(甘肃-兰州)	1	1	76	178	70	1	3	4	2	2	4	1	1	1	2	1	2	1	1	2	1	2	1	3	3	2	5	0	1	0	0	0	0	0	0	0	1	2	4	3	2	3	3	2
84	2025/3/24 9:52:23	177秒	微信	N/A	42.88.254.4(甘肃-张掖)	1	2	54	155	54	1	1	1	2	2	1	2	2	2	4	3	3	3	3	3	3	3	3	5	5	5	5	0	0	0	0	1	0	0	0	0	1	2	2	2	2	2	2	2
85	2025/3/24 10:02:16	456秒	微信	N/A	42.88.32.159(甘肃-庆阳)	1	1	57	178	75	1	2	4	2	2	2	1	2	1	4	1	1	1	1	1	1	2	1	1	1	1	1	1	0	0	1	0	1	1	0	0	0	1	1	1	1	1	1	1
86	2025/3/24 10:02:57	518秒	微信	N/A	42.88.124.112(甘肃-兰州)	1	2	56	153	43	1	2	4	2	2	2	1	2	2	1	1	1	1	1	2	1	2	1	4	3	3	5	0	0	1	0	1	0	1	1	1	0	1	1	1	2	4	1	2
87	2025/3/24 10:16:35	147秒	微信	N/A	39.144.210.91(甘肃-兰州)	1	1	71	168	83	3	2	1	2	2	2	2	2	2	1	3	3	3	3	3	3	3	3	5	5	5	5	0	0	0	0	1	0	0	0	0	1	3	3	3	3	3	3	3
88	2025/3/24 10:20:24	186秒	微信	N/A	39.144.210.6(甘肃-兰州)	1	2	62	168	73	2	3	4	2	2	3	2	2	2	4	3	3	3	3	3	3	3	3	5	5	5	5	0	0	0	0	1	0	0	0	0	1	4	3	4	3	4	3	3
89	2025/3/24 10:29:49	180秒	微信	N/A	39.144.210.7(甘肃-兰州)	1	1	69	162	77	2	3	4	2	2	1	2	2	2	2	1	1	1	1	1	1	1	1	5	1	1	5	0	0	0	0	1	0	0	0	0	1	1	1	1	1	1	1	1
90	2025/3/24 10:47:26	417秒	微信	N/A	42.88.183.42(甘肃-定西)	1	2	41	158	63	2	3	3	2	1	1	2	2	2	4	1	2	2	1	2	1	1	1	3	3	1	4	1	1	0	0	0	1	1	1	0	0	2	2	1	2	2	2	3
91	2025/3/24 10:53:13	248秒	微信	N/A	42.88.112.89(甘肃-兰州)	1	1	58	169	77	2	1	1	2	2	1	2	1	2	4	3	3	3	3	3	3	3	3	5	5	5	5	0	0	0	0	1	0	0	0	0	1	3	3	3	3	3	3	3
92	2025/3/24 10:56:07	376秒	微信	N/A	39.144.210.158(甘肃-兰州)	1	1	42	169	82	3	2	3	2	2	2	2	1	1	4	1	2	1	1	2	1	2	1	5	3	4	4	1	1	0	1	0	1	1	1	1	0	4	2	1	2	4	1	1
93	2025/3/24 11:14:06	295秒	微信	N/A	42.88.197.49(甘肃-武威)	1	1	73	175	74	2	2	3	2	2	3	1	2	2	4	1	2	3	3	3	1	3	3	3	5	4	5	0	1	1	1	0	1	1	1	0	0	1	1	2	2	2	4	2
94	2025/3/24 11:18:04	181秒	微信	N/A	39.144.210.120(甘肃-兰州)	1	1	53	165	75	3	2	1	2	2	1	2	2	2	4	3	3	3	3	3	3	3	3	4	5	5	5	0	0	0	0	1	0	0	0	0	1	2	2	2	2	2	5	2
95	2025/3/24 11:27:45	452秒	微信	N/A	117.157.93.155(甘肃-兰州)	1	2	24	175	73	2	2	2	2	2	1	2	1	1	2	2	2	2	3	1	3	2	1	3	1	4	4	1	1	1	1	0	1	1	1	1	0	2	2	2	2	4	2	4
96	2025/3/24 11:35:20	2939秒	微信	N/A	39.144.210.22(甘肃-兰州)	1	1	36	175	76	1	3	4	2	2	1	1	2	1	4	1	2	2	1	2	1	2	1	3	3	4	5	1	1	1	1	1	1	1	1	1	0	1	1	1	1	5	1	1
97	2025/3/24 11:40:06	336秒	微信	N/A	103.240.39.6(甘肃-兰州)	1	1	29	175	70	1	3	4	1	2	1	1	1	1	4	1	2	1	1	2	1	2	1	3	3	4	5	1	1	1	1	0	1	1	1	1	0	2	1	1	3	5	1	3
98	2025/3/24 14:28:03	311秒	微信	N/A	39.144.210.8(甘肃-兰州)	1	1	61	175	80	2	3	4	2	2	2	2	2	1	4	3	3	1	1	2	3	3	1	3	3	4	5	1	1	1	1	0	1	1	1	1	0	1	1	1	1	4	2	2
99	2025/3/24 14:29:41	1416秒	微信	N/A	42.88.149.58(甘肃-金昌)	1	1	41	175	68	1	1	4	2	2	1	1	1	1	1	1	2	2	1	2	1	2	1	3	3	4	4	1	1	1	0	0	1	1	1	1	0	1	1	1	1	5	1	5
100	2025/3/24 14:35:47	431秒	微信	N/A	42.88.11.19(甘肃-庆阳)	1	2	55	16078	78	3	2	4	2	2	1	1	2	2	4	3	2	3	3	2	1	2	1	5	5	4	5	0	0	0	0	1	0	0	0	0	1	2	2	2	3	5	5	5
101	2025/3/24 14:45:20	921秒	微信	N/A	39.144.210.108(甘肃-兰州)	1	2	49	164	60	1	1	1	2	2	2	2	2	2	4	3	1	3	3	3	3	3	3	5	5	5	5	0	0	0	0	1	0	0	0	0	1	4	1	3	2	2	2	4
102	2025/3/24 14:56:03	370秒	微信	N/A	39.144.210.71(甘肃-兰州)	1	2	54	155	53	1	1	1	2	2	4	2	2	2	4	1	2	2	1	2	2	2	1	3	3	4	4	1	1	1	1	0	1	1	1	1	0	2	2	2	2	4	2	2
103	2025/3/24 15:43:15	563秒	微信	N/A	39.144.210.37(甘肃-兰州)	1	1	68	163	60	1	3	4	2	2	4	2	2	1	4	1	2	2	1	2	3	2	1	3	3	4	4	1	1	1	1	0	1	1	1	1	0	2	2	2	2	4	3	2
104	2025/3/24 15:44:57	224秒	微信	N/A	103.240.39.89(甘肃-兰州)	1	1	59	170	68	1	3	4	2	2	1	2	1	2	4	1	2	2	1	2	1	2	1	2	3	5	5	1	1	1	1	0	1	1	1	1	0	2	2	1	2	4	1	1
105	2025/3/24 16:39:13	440秒	微信	N/A	42.88.155.90(甘肃-金昌)	1	1	马世雄	167	70	2	1	1	2	2	3	1	2	2	1	1	3	3	1	3	3	3	1	1	3	5	5	1	1	0	1	0	1	1	1	1	0	1	2	2	3	2	2	2
106	2025/3/24 16:57:56	898秒	微信	N/A	117.157.93.155(甘肃-兰州)	1	1	62	170	116	1	2	3	2	2	1	2	1	1	1	1	3	2	3	2	1	2	1	3	3	4	5	1	1	1	1	0	1	1	1	1	0	2	2	2	2	4	2	2
107	2025/3/24 17:13:51	434秒	微信	N/A	117.157.93.155(甘肃-兰州)	1	2	63	150	45	1	2	4	2	2	3	2	2	2	4	3	2	3	1	2	1	3	1	3	5	4	5	1	1	1	1	0	1	1	1	1	0	2	1	3	2	1	2	2
108	2025/3/25 8:01:39	408秒	微信	N/A	39.144.210.178(甘肃-兰州)	1	2	55	153	55	2	2	3	2	2	1	1	2	2	1	3	2	2	1	3	3	2	3	3	3	4	4	1	1	1	1	0	1	1	1	1	0	2	1	1	2	4	3	2
109	2025/3/25 8:11:18	229秒	微信	N/A	223.160.177.59(青海-西宁)	1	1	27	160	48	1	3	3	1	1	1	2	2	2	2	1	2	1	1	2	1	2	1	4	1	4	4	1	0	0	1	0	1	0	0	1	0	1	1	1	1	4	2	3
110	2025/3/25 8:24:08	425秒	微信	N/A	39.144.210.50(甘肃-兰州)	1	2	82	155	58	2	2	1	4	2	4	2	2	2	4	1	2	3	3	2	3	2	1	3	3	5	5	1	1	1	1	0	1	1	1	0	0	1	1	3	2	5	1	2
111	2025/3/25 8:33:05	547秒	微信	N/A	39.144.210.53(甘肃-兰州)	1	1	61	168	66	1	3	4	2	2	2	2	2	2	1	3	2	2	1	1	1	2	1	3	1	4	5	1	1	1	1	0	1	1	1	0	0	1	2	2	2	4	2	2
112	2025/3/25 8:46:07	294秒	微信	N/A	39.144.210.125(甘肃-兰州)	1	1	59	175	80	2	1	2	2	2	1	1	1	1	1	3	2	2	3	3	1	2	3	3	3	4	3	1	1	1	1	0	1	1	1	1	0	2	2	2	2	3	2	2
113	2025/3/25 8:46:36	865秒	微信	N/A	42.90.9.12(甘肃-兰州)	1	2	63	172	77	2	2	4	2	2	2	1	2	2	4	1	1	1	1	2	3	3	1	5	1	2	5	1	1	0	0	0	1	1	0	0	0	1	1	1	1	4	3	3
114	2025/3/25 8:53:43	1179秒	微信	N/A	42.88.192.24(甘肃-武威)	1	1	75	1.78	78	2	2	2	2	2	3	1	1	1	1	1	1	1	1	1	1	2	1	4	3	4	5	1	1	0	0	0	1	1	1	1	0	1	1	1	2	4	2	1
115	2025/3/25 8:55:40	435秒	微信	N/A	39.144.210.3(甘肃-兰州)	1	2	51	158	97	1	1	3	2	2	1	1	2	2	1	1	2	1	1	3	3	3	3	2	5	5	5	0	0	0	0	1	0	0	0	0	1	3	2	2	3	1	2	2
116	2025/3/25 8:57:35	316秒	微信	N/A	39.144.210.92(甘肃-兰州)	1	1	52	176	78.2	2	4	4	2	2	1	1	2	1	1	3	2	1	3	3	3	2	3	3	3	1	5	1	1	0	0	0	1	1	1	0	0	2	2	2	2	4	3	2
117	2025/3/25 9:00:07	182秒	微信	N/A	39.144.210.7(甘肃-兰州)	1	1	77	176	75	2	3	3	2	1	4	1	2	2	1	1	1	1	1	1	1	1	1	1	1	2	5	1	0	0	0	0	0	0	0	0	1	1	1	1	1	1	1	1
118	2025/3/25 9:02:16	133秒	微信	N/A	39.144.210.60(甘肃-兰州)	1	1	38	167	60	1	2	1	2	1	1	1	1	1	2	1	2	2	1	2	1	2	1	2	3	1	5	1	1	0	0	0	1	1	1	0	0	2	2	2	2	4	2	4
119	2025/3/25 9:29:00	740秒	微信	N/A	42.90.10.69(甘肃-兰州)	1	2	50	153	42	1	1	4	2	2	2	2	2	2	4	1	2	2	1	3	3	2	1	3	3	4	5	1	1	1	1	0	1	1	1	1	0	2	2	2	2	4	2	2
120	2025/3/25 9:29:13	416秒	微信	N/A	42.88.243.1(甘肃-张掖)	1	1	36	173	81	2	2	4	2	2	1	1	1	2	1	3	2	2	3	3	3	1	3	1	1	5	5	1	0	0	0	0	0	1	0	0	0	3	1	1	3	4	4	3
121	2025/3/25 9:34:30	211秒	微信	N/A	42.88.144.18(甘肃-金昌)	1	2	79	160	60	1	1	1	2	2	4	2	2	2	4	3	2	2	1	1	1	2	1	3	3	4	4	1	1	1	1	0	1	1	1	1	0	1	1	1	1	1	1	1
122	2025/3/25 9:39:27	149秒	微信	N/A	39.144.210.102(甘肃-兰州)	1	2	50	156	58	1	3	4	2	2	1	1	2	2	2	1	1	2	2	2	1	2	2	5	5	4	5	1	0	0	0	0	0	0	0	0	1	1	1	1	1	1	1	1
123	2025/3/25 9:50:51	155秒	微信	N/A	39.144.210.26(甘肃-兰州)	1	1	73	165	63	2	3	4	2	2	4	1	2	1	4	1	1	1	1	1	1	1	1	5	5	5	5	0	0	1	0	0	1	1	0	0	0	1	1	1	1	1	1	4
124	2025/3/25 9:51:20	557秒	微信	N/A	42.88.34.193(甘肃-庆阳)	1	1	36	175	65	1	2	3	2	1	2	1	2	2	4	3	2	2	1	3	3	2	3	5	3	5	5	1	1	1	0	0	1	1	1	1	0	1	1	1	1	5	1	1
125	2025/3/25 9:54:12	194秒	微信	N/A	42.88.68.7(甘肃-兰州)	1	2	40	160	120	1	3	4	2	2	2	2	2	2	4	1	3	1	1	1	1	1	1	1	2	5	4	1	1	1	1	0	1	0	0	0	0	1	3	3	2	1	2	2
126	2025/3/25 9:59:53	608秒	微信	N/A	39.144.210.97(甘肃-兰州)	1	1	50	172	84	2	2	4	2	2	2	1	1	1	1	3	2	3	3	3	3	3	3	3	3	4	5	1	1	1	0	0	0	0	0	0	1	3	2	2	2	4	3	2
127	2025/3/25 10:10:34	165秒	微信	N/A	116.176.186.29(甘肃-兰州)	2	2	70	158	55	1	2	3	2	2	4	2	2	2	4	1	1	1	1	1	1	1	1	5	5	5	5	0	0	0	0	1	0	0	0	0	1	2	2	2	2	3	3	3
128	2025/3/25 10:11:58	647秒	微信	N/A	42.88.180.23(甘肃-定西)	1	1	71	178	87	2	2	2	2	2	1	1	2	2	1	3	2	1	1	2	3	2	1	3	3	1	5	1	1	1	1	0	1	1	1	1	0	2	1	1	2	4	2	1
129	2025/3/25 10:12:15	534秒	微信	N/A	39.144.210.9(甘肃-兰州)	1	1	91	171	65Kg	1	2	4	4	2	4	1	2	2	1	3	2	2	1	3	3	2	3	3	3	2	5	1	1	1	1	0	1	1	1	1	0	1	1	1	1	5	1	1
130	2025/3/25 10:25:00	332秒	微信	N/A	39.144.210.95(甘肃-兰州)	1	2	78	165	53	1	2	4	2	2	3	2	2	2	4	1	2	2	1	2	1	2	1	5	3	4	5	1	1	1	1	0	1	1	1	1	0	1	1	1	2	5	2	2
131	2025/3/25 10:26:54	427秒	微信	N/A	124.152.12.102(甘肃-兰州)	1	1	51	1680	67.8	1	1	2	2	2	1	2	1	2	1	1	1	2	1	2	1	2	1	5	5	5	5	1	1	1	1	0	1	1	1	1	0	1	1	4	2	4	2	2
132	2025/3/25 10:44:24	332秒	微信	N/A	116.176.186.67(甘肃-兰州)	1	2	60	167	60	1	2	4	2	2	2	2	2	2	4	1	2	3	1	2	3	2	3	3	3	4	5	1	1	1	1	0	1	1	1	1	0	1	1	1	1	4	1	1
133	2025/3/25 11:10:40	919秒	微信	N/A	42.88.33.205(甘肃-庆阳)	1	2	50	1米6	62.5公斤	2	2	2	2	2	1	2	2	2	2	1	3	3	3	2	3	2	2	4	1	2	5	0	1	0	1	1	0	1	1	1	0	2	2	2	2	4	2	4
134	2025/3/25 11:15:38	438秒	微信	N/A	116.176.64.112(甘肃-兰州)	1	1	43	180	82	2	4	2	2	2	1	2	1	1	1	3	1	3	1	1	1	1	1	3	4	2	5	1	0	0	0	0	0	0	0	0	1	3	1	3	3	3	2	2
135	2025/3/25 11:23:07	294秒	微信	N/A	39.144.210.179(甘肃-兰州)	1	2	32	165	60	1	2	4	2	2	2	2	2	2	1	1	2	1	1	2	1	2	1	3	3	1	5	1	1	1	1	0	1	1	1	1	0	2	2	2	3	4	3	2
136	2025/3/25 11:25:06	616秒	微信	N/A	117.157.93.155(甘肃-兰州)	1	1	81	172	80	2	2	3	2	1	4	1	2	2	2	1	2	2	1	2	1	2	1	4	3	2	5	1	1	1	1	0	1	1	1	1	0	2	2	2	2	4	2	2
137	2025/3/25 11:48:18	1466秒	微信	N/A	42.88.104.64(甘肃-兰州)	1	2	61	158	51	1	1	2	2	2	3	2	2	2	1	3	1	1	3	3	3	3	3	4	3	2	2	1	1	0	0	0	0	0	0	0	1	3	2	2	5	1	5	2
138	2025/3/25 15:03:07	490秒	微信	N/A	42.88.250.82(甘肃-张掖)	1	1	58	176	82	2	2	4	2	2	2	1	1	2	4	3	2	3	3	1	2	2	3	2	5	5	5	1	1	1	1	0	0	0	0	1	0	2	2	3	4	4	2	2
139	2025/3/25 15:39:01	402秒	微信	N/A	39.144.210.57(甘肃-兰州)	1	2	74	158	52	1	1	1	2	2	3	2	2	2	1	1	1	2	1	2	1	2	1	5	3	4	5	1	1	1	1	0	1	1	1	1	0	1	2	1	3	5	1	1
140	2025/3/25 15:43:21	533秒	微信	N/A	39.144.210.28(甘肃-兰州)	1	1	66	172	120	1	1	3	2	1	2	2	1	2	1	1	1	2	1	2	1	2	1	3	3	5	4	1	1	1	0	0	1	1	1	0	0	2	2	2	2	4	2	5
141	2025/3/25 15:47:12	725秒	微信	N/A	39.144.210.113(甘肃-兰州)	1	1	54	1.68m	70	2	2	3	2	2	3	2	2	2	4	1	2	2	1	2	3	2	1	1	3	4	4	1	1	1	0	0	1	1	1	1	0	1	1	1	1	5	1	1
142	2025/3/25 16:00:46	201秒	微信	N/A	39.144.210.88(甘肃-兰州)	1	1	53	172	70	1	2	4	2	1	3	2	1	2	2	1	2	1	1	2	3	2	3	2	3	2	5	1	0	0	1	0	1	0	0	0	0	2	2	4	2	2	2	2
143	2025/3/25 17:07:46	446秒	微信	N/A	42.88.84.79(甘肃-兰州)	1	2	57	168	85	3	1	2	2	2	4	2	2	2	4	3	3	1	3	1	1	1	3	5	5	1	5	1	1	1	0	0	1	0	0	0	1	2	2	1	1	4	3	3
144	2025/3/26 8:23:33	301秒	微信	N/A	42.88.139.49(甘肃-酒泉)	1	1	46	172	76	2	3	4	2	2	1	1	1	2	4	1	2	2	1	1	1	2	1	3	3	4	5	1	1	1	1	0	1	1	1	1	0	1	1	1	3	3	1	1
145	2025/3/26 8:25:24	380秒	微信	N/A	42.88.141.17(甘肃-酒泉)	1	1	64	173	71	1	3	4	2	2	3	2	1	2	1	1	2	1	3	2	1	2	1	2	1	4	5	1	0	1	0	0	1	1	0	0	1	1	1	1	1	1	1	1
146	2025/3/26 8:26:32	330秒	微信	N/A	42.90.102.14(甘肃-兰州)	1	2	六十	一米六四	54	1	1	2	2	2	3	2	2	2	4	3	3	3	3	3	3	3	3	5	5	5	5	0	0	0	0	1	0	0	0	0	1	3	3	3	3	3	3	3
147	2025/3/26 8:30:09	678秒	微信	N/A	42.88.250.12(甘肃-张掖)	1	2	44	1.59	64	2	2	3	2	2	1	2	2	2	4	1	2	2	1	3	3	2	1	3	3	4	5	1	1	0	0	0	1	1	1	0	0	1	1	1	1	4	2	2
148	2025/3/26 8:36:00	188秒	微信	N/A	116.176.63.104(甘肃-兰州)	1	1	71	160	69	2	2	3	2	2	3	2	2	1	3	1	2	2	1	2	2	2	1	3	1	4	5	1	1	1	1	0	1	1	1	1	0	1	1	1	1	1	1	1
149	2025/3/26 8:36:19	342秒	微信	N/A	39.144.210.42(甘肃-兰州)	1	1	53	1.68	75	2	2	1	2	2	1	2	2	1	4	3	3	3	3	3	3	3	3	5	5	5	5	0	0	0	0	1	0	0	0	0	1	3	3	3	3	3	3	3
150	2025/3/26 9:01:44	461秒	微信	N/A	39.144.210.94(甘肃-兰州)	1	1	64	168	70	2	1	3	2	2	1	2	1	2	2	1	2	1	1	1	1	1	1	3	5	2	3	0	0	1	0	0	0	0	0	0	1	1	1	1	4	1	2	2
151	2025/3/26 9:03:13	377秒	微信	N/A	42.88.172.22(甘肃-陇南)	1	1	49	180	85.5	2	4	4	2	2	2	2	1	1	4	3	2	2	1	2	1	2	1	3	3	4	5	0	0	0	1	0	1	1	1	1	0	2	2	2	2	4	2	2
152	2025/3/26 9:15:20	400秒	微信	N/A	117.157.93.155(甘肃-兰州)	1	2	62	162	70	2	2	3	2	2	1	1	2	2	4	1	2	1	1	2	1	2	1	3	3	4	5	1	1	1	1	0	1	1	1	1	0	2	2	2	3	4	2	3
153	2025/3/26 9:17:44	412秒	微信	N/A	39.144.210.119(甘肃-兰州)	1	1	55	175	75	2	3	4	2	2	1	2	1	1	4	3	1	3	3	3	3	3	3	5	5	5	5	0	0	0	0	1	0	0	0	0	1	3	1	1	1	5	3	1
154	2025/3/26 9:27:24	219秒	微信	N/A	42.88.5.35(甘肃-庆阳)	1	1	53	175	76	1	2	2	2	2	1	2	1	2	1	1	1	1	1	1	1	1	1	1	1	1	1	1	0	0	0	0	1	0	0	0	0	1	1	1	1	1	1	1
155	2025/3/26 9:38:57	116秒	微信	N/A	42.88.147.69(甘肃-金昌)	1	1	14	172	46	1	1	2	1	1	1	1	1	1	4	1	1	1	1	1	1	1	1	1	1	1	2	1	0	0	0	0	1	0	0	0	0	1	1	1	1	1	1	1
156	2025/3/26 10:29:50	747秒	微信	N/A	39.144.210.35(甘肃-兰州)	1	1	66	175	90	2	1	3	2	2	1	2	2	2	2	3	2	1	1	3	3	2	2	2	1	1	1	0	0	0	0	1	0	0	0	0	1	3	1	1	1	4	2	2
157	2025/3/26 10:34:33	516秒	微信	N/A	42.88.37.12(甘肃-庆阳)	1	2	57	164	85	3	2	2	2	1	2	2	2	2	1	1	1	1	3	2	1	2	1	2	3	5	5	1	0	1	0	0	1	0	1	1	0	2	2	2	2	4	2	2
158	2025/3/26 10:45:21	717秒	微信	N/A	42.88.22.124(甘肃-天水)	1	1	60	1.73	71	2	2	3	2	2	1	1	2	2	4	1	2	2	1	2	1	2	1	3	3	4	1	1	1	1	0	0	1	1	1	0	0	2	2	2	3	2	2	1
159	2025/3/26 10:50:05	240秒	微信	N/A	39.144.210.116(甘肃-兰州)	2	2	59	1.58	110	1	1	1	2	2	2	2	2	2	4	3	3	1	1	3	3	2	3	5	4	1	5	0	0	0	0	1	0	0	0	0	1	2	2	2	2	4	2	2
160	2025/3/26 15:47:53	920秒	微信	N/A	42.88.192.67(甘肃-武威)	1	2	57	160	62	1	2	2	2	1	3	1	1	1	2	1	1	1	3	3	3	1	3	2	4	5	4	0	0	0	1	0	0	0	0	1	0	3	1	1	1	1	1	1
161	2025/3/26 15:50:32	284秒	微信	N/A	39.144.210.36(甘肃-兰州)	1	2	57	155	60	2	1	2	2	2	1	2	2	2	4	1	2	2	1	2	1	2	1	3	3	4	5	1	1	0	0	0	1	1	0	1	0	1	1	1	1	4	1	3
162	2025/3/27 8:02:38	541秒	微信	N/A	39.144.211.65(甘肃-平凉)	1	1	37	180	86	2	2	4	2	2	2	1	1	1	4	1	2	1	2	1	2	2	2	5	3	5	5	1	0	0	0	1	0	0	0	0	1	5	3	3	3	3	3	3
163	2025/3/27 8:04:43	428秒	微信	N/A	42.88.137.49(甘肃-酒泉)	1	1	36	176	83	2	2	2	2	2	2	2	1	2	1	2	2	2	1	2	2	2	1	3	3	4	5	1	1	1	1	0	1	1	1	1	0	1	1	2	2	1	2	4
164	2025/3/27 8:04:51	250秒	微信	N/A	39.144.210.47(甘肃-兰州)	1	2	58	160	59	1	2	3	2	1	2	1	2	2	4	3	3	3	1	3	3	3	3	3	3	4	5	1	1	1	1	0	1	1	1	1	0	1	1	1	1	2	1	1
165	2025/3/27 8:06:52	383秒	微信	N/A	42.90.45.59(甘肃-兰州)	1	1	58	176	76	2	3	4	2	2	3	1	2	1	1	1	1	2	1	2	1	2	1	2	3	4	4	1	1	1	1	0	1	0	1	1	0	1	1	1	1	4	1	1
166	2025/3/27 8:27:00	506秒	微信	N/A	42.88.23.64(甘肃-天水)	1	2	56	160	65	2	1	2	2	2	2	1	2	2	4	3	3	3	1	3	3	2	1	3	3	4	4	1	1	1	1	0	1	1	1	1	0	2	2	2	2	4	2	2
167	2025/3/27 8:47:16	195秒	微信	N/A	39.144.210.22(甘肃-兰州)	1	2	79	152	52	1	1	1	2	2	3	2	2	2	4	3	3	3	3	3	3	2	3	3	3	4	4	1	1	1	1	0	1	1	1	1	0	1	1	1	1	4	1	1
168	2025/3/27 8:51:18	241秒	微信	N/A	42.88.154.50(甘肃-金昌)	1	1	53	170	60	1	1	1	2	2	2	1	2	2	4	1	1	1	1	1	1	1	1	3	5	2	4	1	1	1	1	0	1	1	1	1	0	1	1	1	2	2	2	2
169	2025/3/27 9:00:22	2993秒	微信	N/A	42.88.166.127(甘肃-陇南)	1	1	54	170	71	2	1	2	2	2	2	2	1	2	1	3	2	2	3	2	1	2	1	5	3	5	5	1	1	0	1	0	1	0	0	1	0	2	2	2	3	4	3	2
170	2025/3/27 9:08:23	559秒	微信	N/A	39.144.210.47(甘肃-兰州)	2	1	37	170	75	2	2	4	2	2	2	2	1	1	4	3	1	1	1	3	3	3	3	2	3	5	5	0	0	0	0	1	0	0	0	1	0	4	3	2	4	4	2	4
171	2025/3/27 9:27:19	287秒	微信	N/A	42.88.103.65(甘肃-兰州)	1	1	36	173	70	1	2	2	1	2	1	2	1	1	4	3	1	1	1	1	3	3	3	5	5	5	5	0	0	0	0	1	0	0	0	0	1	3	3	3	3	3	3	3
172	2025/3/27 9:40:53	253秒	微信	N/A	39.144.210.67(甘肃-兰州)	1	1	70	160	65	2	1	2	2	2	1	1	1	2	4	1	1	3	3	3	3	3	3	5	5	5	5	0	0	0	0	1	0	0	0	0	1	1	2	2	4	2	2	2
173	2025/3/27 9:42:37	357秒	微信	N/A	42.88.219.83(甘肃-金昌)	1	1	51	1.76	90	3	2	3	2	2	3	1	1	1	4	2	2	2	2	1	2	2	2	3	3	5	5	1	1	1	1	0	1	1	1	1	0	3	2	2	2	2	2	2
174	2025/3/27 9:44:38	149秒	微信	N/A	39.144.210.25(甘肃-兰州)	1	2	58	155	62.5	2	1	2	2	1	3	1	2	2	1	3	3	3	3	3	3	3	3	3	3	4	5	1	1	1	1	0	1	1	1	1	0	1	1	1	1	1	1	1
175	2025/3/27 10:39:39	269秒	微信	N/A	39.144.210.90(甘肃-兰州)	1	2	50	156	58	1	2	4	2	2	1	2	2	2	2	1	2	2	1	2	1	2	1	5	3	4	5	0	0	0	1	0	1	0	0	0	0	1	1	1	2	4	2	1
176	2025/3/27 11:42:31	256秒	微信	N/A	42.88.154.50(甘肃-金昌)	1	1	53	170	60	1	1	1	2	2	2	2	2	2	2	1	2	2	2	2	1	2	1	3	3	4	5	1	1	1	1	0	1	0	1	0	0	3	2	2	3	3	3	3
177	2025/3/27 11:50:23	462秒	微信	N/A	42.88.205.44(甘肃-武威)	1	1	62	174	70	1	2	4	2	2	1	2	1	1	4	1	2	1	2	2	1	2	1	1	1	2	5	0	0	0	0	1	0	0	0	0	1	1	2	2	4	5	2	2
178	2025/3/27 12:06:27	321秒	微信	N/A	42.88.202.13(甘肃-武威)	1	2	55	160	53	1	2	2	2	2	1	1	2	2	1	1	2	1	1	2	1	2	1	2	3	4	5	1	1	1	1	0	1	1	1	1	0	1	1	1	3	5	1	1
179	2025/3/27 14:39:24	381秒	微信	N/A	42.88.8.248(甘肃-庆阳)	1	1	55	168	160	2	3	4	3	1	1	1	2	2	4	1	3	1	3	3	3	3	3	5	5	5	5	0	0	0	0	1	0	0	0	0	1	5	5	2	2	2	2	2
180	2025/3/27 16:16:13	1430秒	微信	N/A	42.88.67.24(甘肃-兰州)	1	1	74	1.76m	80.kg.	1	2	4	2	2	3	2	2	1	4	1	2	2	1	3	1	2	3	1	3	4	5	1	1	0	0	0	1	1	1	1	0	1	2	2	2	4	2	2
181	2025/3/27 16:22:32	325秒	微信	N/A	39.144.210.31(甘肃-兰州)	1	1	41	1.8	80	1	2	4	2	2	4	2	2	2	1	1	1	1	1	1	1	1	1	1	1	1	3	1	1	0	0	0	1	0	0	0	0	1	1	1	1	1	1	1
182	2025/3/27 16:35:26	168秒	微信	N/A	39.144.210.194(甘肃-兰州)	1	1	71	168	62	1	2	2	2	1	4	2	2	2	1	1	1	1	1	2	1	1	1	1	3	4	4	1	1	1	1	0	1	1	1	1	0	2	2	2	2	2	2	2
183	2025/3/27 17:48:58	179秒	微信	N/A	42.88.168.97(甘肃-陇南)	1	1	72	165	69	2	2	2	2	2	1	2	2	2	4	1	2	2	1	2	1	1	2	5	3	1	4	1	1	0	0	0	1	1	1	1	0	2	2	1	1	2	3	3
184	2025/3/28 8:11:24	442秒	微信	N/A	42.88.108.127(甘肃-兰州)	1	2	52	159	70	2	1	1	2	1	1	1	2	2	4	2	2	1	1	3	3	2	3	5	5	5	5	0	0	0	0	1	0	0	0	0	1	4	2	2	2	4	3	4
185	2025/3/28 8:12:58	234秒	微信	N/A	124.152.12.54(甘肃-兰州)	1	1	70	173	65	1	2	4	2	2	2	2	2	2	4	1	1	1	1	2	2	2	1	3	3	4	4	1	1	1	1	0	1	1	1	1	0	2	2	2	3	2	2	2
186	2025/3/28 8:21:52	476秒	微信	N/A	39.144.210.26(甘肃-兰州)	1	1	57	168	57	1	2	4	2	2	2	2	1	2	2	1	2	1	1	1	2	1	1	5	3	4	4	1	1	1	1	0	1	1	1	0	0	3	2	2	2	3	2	2
187	2025/3/28 8:24:49	342秒	微信	N/A	39.144.210.97(甘肃-兰州)	1	2	66	160	60	1	3	4	4	2	3	2	2	2	4	1	2	2	1	2	1	2	1	3	3	4	4	1	1	1	1	0	1	1	1	1	0	2	2	2	2	4	2	2
188	2025/3/28 8:32:49	333秒	微信	N/A	42.90.160.139(甘肃-武威)	1	1	55	168	70	2	1	1	2	2	2	1	2	2	4	3	3	3	3	3	3	3	3	5	5	5	5	0	0	0	0	1	0	0	0	0	1	4	4	4	4	3	3	4
189	2025/3/28 8:50:58	281秒	微信	N/A	42.88.33.26(甘肃-庆阳)	1	1	68	172	72	2	2	4	2	2	1	2	2	2	4	1	2	2	1	2	1	2	1	3	3	4	5	1	1	1	1	0	1	1	1	1	0	2	2	2	2	2	2	2
190	2025/3/28 9:49:44	263秒	微信	N/A	39.144.210.115(甘肃-兰州)	1	1	53	173	74	2	3	4	2	2	1	1	1	2	4	1	2	2	1	2	3	2	1	3	3	4	4	1	1	1	1	0	1	1	1	1	0	2	2	2	4	4	2	4
191	2025/3/28 10:25:09	275秒	微信	N/A	39.144.210.8(甘肃-兰州)	1	1	40	172	72	2	2	2	2	1	3	2	2	1	1	3	3	1	3	3	3	3	3	5	5	5	5	0	0	0	0	1	0	0	0	0	1	3	2	3	3	3	2	3
192	2025/3/28 10:42:25	207秒	微信	N/A	39.144.210.34(甘肃-兰州)	1	1	30	179	72	1	2	4	1	2	2	2	2	2	4	1	2	2	1	2	3	2	1	5	5	4	5	0	0	0	0	1	0	0	0	0	1	2	2	2	2	2	2	2
193	2025/3/28 11:33:32	282秒	微信	N/A	42.88.112.8(甘肃-兰州)	1	2	45	160	110	1	1	3	2	2	1	1	2	2	1	1	2	2	1	2	1	3	3	3	3	1	4	1	1	1	1	0	1	1	1	1	0	2	1	1	1	4	1	1
194	2025/3/28 11:47:39	114秒	微信	N/A	42.88.38.81(甘肃-庆阳)	1	2	35	168	70	2	2	4	2	2	1	2	2	2	4	3	3	3	3	3	3	2	3	3	3	4	5	1	1	1	1	0	1	1	1	1	0	1	1	1	1	4	1	1
195	2025/3/28 12:20:02	235秒	微信	N/A	39.144.210.111(甘肃-兰州)	1	1	26	181	93	3	1	4	1	2	1	2	2	1	4	1	2	2	3	2	3	2	1	3	3	4	4	1	1	1	1	0	1	1	0	1	0	1	1	1	3	5	1	1
196	2025/3/28 14:44:09	321秒	微信	N/A	180.95.132.162(甘肃-兰州)	1	1	62	170	60	1	1	3	2	2	2	1	1	1	4	1	2	2	1	2	1	2	1	3	3	4	4	1	1	1	1	0	1	1	1	1	0	2	2	2	4	4	2	2
197	2025/3/28 16:16:21	184秒	微信	N/A	42.88.134.55(甘肃-酒泉)	1	1	56	168	71	2	1	1	2	1	3	1	2	2	1	3	3	3	3	3	3	1	3	5	5	5	5	1	1	0	0	1	1	1	1	0	1	3	4	1	2	3	3	1
198	2025/3/29 8:21:34	391秒	微信	N/A	39.144.210.143(甘肃-兰州)	1	1	52	1.7米	74	2	1	2	2	2	1	2	2	2	4	1	2	2	1	2	1	2	1	3	3	4	1	1	1	1	1	0	1	1	1	1	0	2	2	2	2	4	2	2
199	2025/3/29 10:38:47	380秒	微信	N/A	42.90.115.62(甘肃-兰州)	1	1	55	172	64	1	2	4	2	2	1	2	2	2	4	1	2	2	1	1	2	2	1	5	1	4	5	1	1	1	0	0	1	1	1	0	0	2	2	2	2	2	2	2
200	2025/3/31 8:21:30	579秒	微信	N/A	39.144.210.85(甘肃-兰州)	1	1	53	175	85	2	3	4	2	2	3	2	1	2	4	1	2	2	1	2	3	2	1	3	3	4	3	1	1	1	1	0	1	1	1	1	0	1	2	1	2	4	2	1
201	2025/3/31 8:25:52	844秒	微信	N/A	42.88.22.59(甘肃-天水)	1	1	36	183	111	3	2	4	2	2	1	2	1	1	4	3	2	2	1	2	1	2	3	5	3	5	5	1	1	0	0	0	1	1	0	1	0	2	1	1	2	4	1	1
202	2025/3/31 8:38:44	551秒	微信	N/A	39.144.210.106(甘肃-兰州)	1	1	58	175	81	2	2	2	2	2	1	1	1	1	1	3	2	2	1	2	3	2	1	1	3	1	5	1	1	1	1	0	0	1	0	1	0	2	1	2	2	4	2	4
203	2025/3/31 8:51:04	362秒	微信	N/A	39.144.210.29(甘肃-兰州)	1	1	41	170	84	3	3	4	2	2	2	1	1	1	4	3	2	2	1	2	1	2	1	3	3	4	4	1	1	1	1	0	1	1	1	0	0	2	2	2	2	4	2	2
204	2025/3/31 9:00:00	460秒	微信	N/A	117.157.93.155(甘肃-兰州)	1	2	48	160	69	2	1	2	2	2	3	2	2	2	2	1	2	2	3	3	1	2	3	5	5	5	5	0	0	0	0	1	0	0	0	0	1	2	2	2	4	4	3	3
205	2025/3/31 9:01:56	644秒	微信	N/A	39.144.210.62(甘肃-兰州)	1	1	61	168	68	2	3	4	2	2	3	2	2	1	4	1	1	2	1	2	1	2	1	5	3	2	5	1	1	1	0	0	1	1	1	1	0	1	2	2	2	2	2	2
206	2025/3/31 9:28:09	254秒	微信	N/A	42.88.232.144(甘肃-金昌)	1	1	73	168	84	3	2	2	2	2	1	1	2	2	4	1	2	1	1	2	1	2	1	3	3	4	5	1	1	1	1	0	1	1	1	1	0	2	2	2	3	3	2	2
207	2025/3/31 9:34:48	264秒	微信	N/A	42.90.101.59(甘肃-兰州)	1	1	64	171	63	1	3	2	2	1	4	1	1	2	2	3	1	1	1	1	3	3	3	5	5	5	5	0	0	0	0	1	0	0	0	0	1	3	1	1	3	3	1	1
208	2025/3/31 9:35:15	606秒	微信	N/A	39.144.211.229(甘肃-酒泉)	1	1	52	172	74	2	2	3	2	2	1	1	1	2	1	1	2	2	1	2	3	2	3	2	2	1	5	1	1	1	1	0	1	1	1	1	0	1	1	1	1	2	2	2
209	2025/3/31 9:36:12	433秒	微信	N/A	39.144.210.27(甘肃-兰州)	1	1	49	168	60	1	1	1	3	2	4	1	1	2	4	3	3	1	3	3	2	2	3	3	2	5	5	0	1	0	0	0	0	0	0	0	1	3	2	3	3	3	3	2
210	2025/3/31 9:43:56	440秒	微信	N/A	42.88.167.2(甘肃-陇南)	1	1	57	175	160	1	3	3	2	1	1	1	2	2	4	3	3	3	3	3	3	3	3	5	5	5	5	0	0	0	0	1	0	0	0	0	1	5	5	5	5	5	5	5
211	2025/3/31 9:45:54	143秒	微信	N/A	42.88.230.41(甘肃-金昌)	1	1	57	170	70	2	1	1	2	1	1	1	2	2	4	1	1	1	1	1	1	3	3	5	5	5	5	0	0	0	0	1	0	0	0	0	1	3	3	3	3	3	3	3
212	2025/3/31 9:53:26	149秒	微信	N/A	42.88.57.30(甘肃-定西)	1	1	31	183	111	3	2	4	2	2	1	2	2	1	4	1	1	2	1	1	1	2	1	4	4	2	4	1	1	1	1	0	1	1	1	1	0	1	1	1	1	2	2	2
213	2025/3/31 9:59:58	491秒	微信	N/A	42.88.131.60(甘肃-酒泉)	1	1	58	172	72	2	3	4	2	2	2	2	1	1	4	1	2	2	1	2	1	2	1	5	3	4	5	0	1	1	1	0	1	1	1	1	0	1	1	1	4	4	1	2
214	2025/3/31 10:12:10	172秒	微信	N/A	117.157.93.155(甘肃-兰州)	1	2	52	160	50	1	3	4	2	2	1	1	2	2	2	1	2	1	1	2	1	2	1	4	3	4	3	1	1	1	1	0	1	1	1	1	0	1	1	1	3	2	1	1
215	2025/3/31 10:14:15	200秒	微信	N/A	39.144.210.186(甘肃-兰州)	1	1	55	168	66	2	2	2	2	2	2	2	2	2	4	1	2	2	1	2	1	2	1	3	5	4	5	1	1	1	1	0	1	1	1	1	0	2	2	2	2	2	2	2
216	2025/3/31 10:16:33	376秒	微信	N/A	39.144.210.59(甘肃-兰州)	1	1	38	173	75	2	4	3	2	2	2	1	2	1	4	3	3	2	1	2	1	2	1	3	3	1	5	1	1	0	0	0	1	1	1	0	0	2	2	2	2	4	2	2
217	2025/3/31 14:21:36	151秒	微信	N/A	42.88.221.124(甘肃-金昌)	1	1	72	174	60	1	3	4	2	1	3	1	2	2	1	3	3	3	3	3	3	2	1	3	3	4	5	1	1	1	1	0	1	1	1	1	0	1	1	1	1	1	1	1
218	2025/3/31 14:35:39	517秒	微信	N/A	124.152.12.22(甘肃-兰州)	1	2	5	161	60	1	1	2	2	2	2	2	2	2	1	1	2	1	1	2	1	2	1	1	4	4	4	1	1	1	1	0	1	1	1	1	0	2	1	1	1	1	1	2
219	2025/4/1 7:52:54	164秒	微信	N/A	42.88.144.130(甘肃-金昌)	1	2	45	160	66	1	2	3	2	2	1	2	2	2	4	2	2	2	2	2	1	2	3	2	5	5	5	1	1	0	0	0	1	1	0	0	0	3	3	3	3	3	2	2
220	2025/4/1 8:07:33	183秒	微信	N/A	42.88.212.16(甘肃-金昌)	1	1	61	173	70	1	1	2	2	1	1	1	1	2	4	3	3	3	3	3	3	3	3	3	3	4	5	1	1	1	1	0	1	1	1	1	0	1	1	1	1	1	1	1
221	2025/4/1 8:13:48	316秒	微信	N/A	42.90.65.167(甘肃-兰州)	1	1	36	168	78	2	3	4	2	2	1	2	2	1	4	1	2	2	1	2	1	2	1	5	3	4	5	0	0	0	0	1	0	0	0	0	1	2	2	1	4	1	1	1
222	2025/4/1 8:17:31	468秒	微信	N/A	180.95.195.96(甘肃-兰州)	1	2	58	1.65	112	1	1	1	2	2	3	2	2	2	1	3	1	2	1	2	1	2	1	3	3	4	5	1	1	1	1	0	1	1	1	1	0	2	2	2	2	3	3	3
223	2025/4/1 8:18:29	578秒	微信	N/A	39.144.210.39(甘肃-兰州)	1	1	61	165	68	1	2	3	2	2	1	1	2	2	4	3	3	3	3	3	3	3	3	5	5	5	5	0	0	0	0	1	0	0	0	0	1	5	1	2	1	2	1	2
224	2025/4/1 8:41:11	451秒	微信	N/A	39.144.210.184(甘肃-兰州)	1	1	66	175	72.5	1	2	4	2	1	3	1	1	1	4	1	2	1	1	2	3	2	1	3	1	5	5	0	0	1	0	1	0	0	0	0	1	2	2	2	2	4	2	2
225	2025/4/1 8:47:32	487秒	微信	N/A	103.240.39.110(甘肃-兰州)	1	1	36	168	56	1	1	3	2	1	1	1	2	2	1	1	2	1	3	3	3	3	3	1	4	5	5	0	0	0	0	1	1	1	1	1	0	3	2	2	3	3	3	3
226	2025/4/1 8:55:53	723秒	微信	N/A	39.144.210.141(甘肃-兰州)	1	1	1979	一米六八	71	2	1	1	2	1	1	1	2	2	1	1	1	1	1	2	1	2	1	1	3	4	5	1	1	1	1	0	1	1	1	1	0	2	2	2	4	2	2	2
227	2025/4/1 9:01:12	382秒	微信	N/A	42.88.251.51(甘肃-张掖)	1	1	30	170	80	2	1	2	2	2	1	2	1	1	4	3	3	1	1	2	3	2	3	4	3	1	5	1	1	0	0	0	1	0	0	1	0	2	2	2	2	4	2	2
228	2025/4/1 9:05:00	266秒	微信	N/A	116.176.186.115(甘肃-兰州)	1	1	36	170	117	3	2	4	2	2	1	2	2	2	4	3	2	2	1	3	3	2	1	4	3	4	5	1	1	1	1	0	1	1	1	1	0	3	2	2	2	4	3	3
229	2025/4/1 9:22:40	363秒	微信	N/A	39.144.210.137(甘肃-兰州)	1	2	53	155	105	1	2	3	2	2	3	2	2	2	4	1	2	2	1	2	1	2	1	2	3	4	5	1	1	1	0	0	1	1	1	1	0	1	2	1	2	4	2	2
230	2025/4/1 9:34:15	562秒	微信	N/A	115.85.241.117(甘肃-兰州)	1	1	64	173	60	1	3	4	2	2	1	1	1	2	3	3	2	3	3	3	3	3	3	5	5	1	5	0	0	0	0	1	0	0	0	0	1	1	3	3	3	3	3	3
231	2025/4/1 9:37:08	211秒	微信	N/A	39.144.210.32(甘肃-兰州)	1	1	70	174	67	1	2	2	2	1	4	1	2	1	4	3	1	1	3	1	1	1	1	5	1	5	5	1	1	0	0	0	0	0	0	0	1	2	2	2	2	3	3	2
232	2025/4/1 9:48:12	132秒	微信	N/A	39.144.210.58(甘肃-兰州)	1	1	55	170	85	3	2	4	2	1	1	2	1	1	4	3	3	3	3	3	3	3	3	3	3	4	5	1	1	0	0	0	1	1	0	0	0	1	1	1	1	1	1	1
233	2025/4/1 9:48:26	241秒	微信	N/A	42.88.40.92(甘肃-庆阳)	1	1	26	160	52	1	2	4	1	2	1	2	2	2	2	1	2	3	3	2	3	2	1	1	1	5	5	1	1	1	0	0	1	1	1	1	0	2	2	2	4	5	2	3
234	2025/4/1 10:00:48	201秒	微信	N/A	39.144.210.72(甘肃-兰州)	1	1	57	168	71	2	1	2	2	2	3	2	2	2	4	1	2	2	1	2	1	2	1	3	3	4	5	1	1	1	1	0	1	1	1	1	0	2	2	2	2	3	2	2
235	2025/4/1 10:39:39	326秒	微信	N/A	39.144.210.98(甘肃-兰州)	1	1	57	170	55	1	3	4	2	2	1	2	1	2	4	3	2	2	3	3	3	2	1	2	5	5	5	0	1	0	0	0	0	0	0	0	1	2	2	2	2	4	2	2
236	2025/4/1 10:56:26	155秒	微信	N/A	39.144.210.161(甘肃-兰州)	1	1	50	162	66	2	1	4	2	1	2	2	2	1	4	3	3	3	3	3	3	3	3	3	3	4	5	1	1	0	0	0	1	1	0	0	0	1	1	1	1	1	1	1
237	2025/4/1 11:39:18	265秒	微信	N/A	39.144.210.34(甘肃-兰州)	1	2	51岁	165	82	2	2	3	2	2	1	2	2	2	2	1	2	1	1	2	1	1	2	1	2	1	1	1	0	0	0	0	1	0	0	0	0	1	1	1	1	1	2	2
238	2025/4/1 12:02:33	114秒	微信	N/A	39.144.210.127(甘肃-兰州)	1	2	62	160	58	1	2	3	2	1	4	2	2	2	4	1	1	1	3	3	3	3	3	3	3	4	5	1	0	1	0	0	1	1	0	0	0	1	1	1	1	1	1	4
239	2025/4/1 12:07:36	561秒	微信	N/A	39.144.210.122(甘肃-兰州)	1	1	56	175	605	1	3	4	2	2	1	1	2	2	1	1	2	2	1	2	1	2	1	3	3	4	4	1	1	1	1	0	1	1	1	1	0	1	1	1	1	5	1	1
240	2025/4/1 15:04:31	223秒	微信	N/A	39.144.210.127(甘肃-兰州)	1	2	66	164	63	1	3	3	2	1	1	2	2	2	4	3	3	3	3	3	3	3	3	5	5	5	5	1	1	0	0	1	0	0	0	0	1	1	3	1	3	3	3	3
241	2025/4/1 15:19:07	352秒	微信	N/A	116.176.187.99(甘肃-兰州)	1	2	74	160	52	1	1	1	2	2	2	2	2	2	2	1	2	1	2	2	1	2	1	5	3	4	5	1	1	1	1	0	1	1	1	1	0	1	1	1	1	5	2	1
242	2025/4/1 15:37:39	341秒	微信	N/A	116.176.64.120(甘肃-兰州)	1	2	53	165	95	1	1	1	2	2	1	2	2	2	4	3	2	1	1	2	1	1	1	2	2	2	4	1	1	0	0	0	0	0	0	1	0	2	2	2	4	2	2	2
243	2025/4/1 15:44:23	134秒	微信	N/A	223.160.176.72(青海-西宁)	1	1	53	170	65	1	2	4	3	2	3	2	1	2	1	1	1	2	1	2	3	2	1	3	3	4	4	1	1	1	1	0	1	1	1	1	0	2	2	2	2	4	2	2
244	2025/4/1 16:26:45	282秒	微信	N/A	42.88.79.31(甘肃-兰州)	1	2	50	156	58	1	2	3	2	2	1	1	2	2	2	3	2	2	1	3	3	2	3	5	5	1	5	1	0	1	0	0	1	0	1	0	0	3	2	2	3	2	2	2
245	2025/4/2 8:05:15	278秒	微信	N/A	42.88.149.118(甘肃-金昌)	1	1	6岁半	116	18.5	1	2	1	1	2	1	1	2	2	4	2	2	2	1	2	2	2	1	5	5	5	5	0	0	0	0	1	0	0	0	0	1	3	2	3	4	4	3	3
246	2025/4/2 8:33:21	217秒	微信	N/A	39.144.210.1(甘肃-兰州)	1	1	60	170	73	2	2	2	2	2	1	2	2	2	1	1	2	2	1	2	1	2	2	3	3	4	5	1	1	1	1	0	1	1	1	1	0	2	2	2	2	2	2	2
247	2025/4/2 8:39:48	641秒	微信	N/A	39.144.210.178(甘肃-兰州)	1	1	42	170	55	1	3	2	2	2	1	2	1	2	4	1	2	1	3	2	3	2	3	2	5	1	4	0	1	1	0	0	1	1	1	1	0	1	1	1	3	1	1	1
248	2025/4/2 8:45:26	887秒	微信	N/A	42.90.51.60(甘肃-兰州)	1	1	56	170	168	3	1	2	2	2	1	1	2	1	4	3	3	3	3	2	2	2	3	5	5	4	5	1	1	1	0	0	1	1	1	1	0	2	1	4	2	4	2	4
249	2025/4/2 8:51:55	193秒	微信	N/A	39.144.210.55(甘肃-兰州)	1	1	65	165	74	2	1	1	2	1	1	2	1	2	4	3	3	3	3	3	3	3	3	3	3	5	5	0	1	1	0	0	1	0	1	0	0	1	1	1	1	1	1	3
250	2025/4/2 9:28:29	222秒	微信	N/A	42.90.8.94(甘肃-兰州)	1	1	81	168	58	1	2	2	2	2	2	1	2	2	1	3	1	3	3	3	3	1	1	5	1	4	5	0	0	0	1	0	0	0	0	1	0	2	2	2	2	2	2	2
251	2025/4/2 9:37:50	167秒	微信	N/A	42.88.3.4(甘肃-庆阳)	1	1	72	172	70	1	1	4	2	1	3	1	2	2	1	3	3	3	3	3	3	3	3	3	3	5	5	0	0	0	0	1	0	0	0	0	1	3	3	2	3	3	3	2
252	2025/4/2 9:38:03	962秒	微信	N/A	116.176.31.160(甘肃-酒泉)	1	1	76	178	90	3	3	1	2	2	1	2	2	1	1	3	2	2	3	2	3	2	1	3	3	4	4	1	1	1	1	0	1	1	1	1	0	2	2	2	2	4	2	2
253	2025/4/2 9:53:05	202秒	微信	N/A	42.88.108.111(甘肃-兰州)	1	1	60	168	64	1	2	3	2	1	2	1	2	2	1	3	3	3	3	3	3	2	3	3	3	4	5	1	1	0	0	0	1	1	0	0	0	1	1	1	1	1	1	1
254	2025/4/2 9:54:36	332秒	微信	N/A	116.176.63.77(甘肃-兰州)	1	1	40	167	135	1	2	3	2	2	1	2	2	2	1	1	1	1	1	2	1	2	1	3	3	5	5	1	1	0	1	0	1	1	1	1	0	1	1	1	1	4	2	2
255	2025/4/2 9:59:41	197秒	微信	N/A	39.144.210.21(甘肃-兰州)	1	1	43	178	80	2	2	2	2	1	1	2	2	1	4	3	3	3	3	3	3	3	3	5	5	5	5	0	0	0	0	1	0	0	0	0	1	3	3	3	3	3	5	3
256	2025/4/2 10:14:00	375秒	微信	N/A	39.144.210.106(甘肃-兰州)	1	1	60	1.66	68	1	3	4	2	2	1	1	2	1	4	1	3	1	1	2	3	3	1	4	3	4	5	1	1	1	1	0	1	1	1	1	0	1	1	1	2	4	1	2
257	2025/4/2 10:16:24	253秒	微信	N/A	39.144.210.115(甘肃-兰州)	1	1	60	160	60	1	3	3	2	2	3	2	1	2	4	3	1	2	1	2	2	2	2	3	3	4	5	1	1	1	1	0	1	1	1	1	0	2	2	2	2	2	2	2
258	2025/4/2 10:23:48	139秒	微信	N/A	39.144.210.113(甘肃-兰州)	1	2	61	168	59.5	1	1	1	2	2	3	2	2	2	1	3	3	3	3	3	3	3	3	5	5	5	5	0	0	0	0	1	0	0	0	0	1	1	3	3	3	3	3	3
259	2025/4/2 10:48:14	256秒	微信	N/A	39.144.210.173(甘肃-兰州)	1	2	60	160	55	1	1	1	2	2	2	2	2	2	4	1	1	1	1	1	1	1	1	5	5	5	5	0	0	0	0	1	0	0	0	0	1	4	4	2	2	2	2	1
260	2025/4/2 11:02:23	121秒	微信	N/A	39.144.210.94(甘肃-兰州)	1	1	66	172	75	2	2	4	2	2	3	1	1	2	1	3	3	3	3	3	3	3	3	5	5	5	5	1	0	0	0	1	0	0	0	0	1	3	3	2	3	2	3	3
261	2025/4/2 14:37:53	418秒	微信	N/A	39.144.210.31(甘肃-兰州)	1	2	62	150	53	1	1	3	2	2	3	1	2	2	1	1	1	3	3	2	1	2	1	3	2	1	1	1	1	1	1	0	1	1	1	1	0	2	2	2	2	2	2	2
262	2025/4/2 14:47:49	388秒	微信	N/A	39.144.210.113(甘肃-兰州)	1	2	61	168	120	1	1	1	2	2	3	2	2	2	2	1	1	1	1	2	1	2	1	3	1	2	3	1	0	0	0	0	1	1	1	0	0	2	2	2	2	2	2	2
263	2025/4/2 16:27:20	554秒	微信	N/A	39.144.210.115(甘肃-兰州)	1	1	60	160	60	1	3	3	2	2	3	2	1	2	4	3	1	2	3	3	3	2	3	5	5	5	5	0	0	0	0	1	1	0	0	0	0	3	2	3	4	3	2	2
264	2025/4/2 16:57:23	449秒	微信	N/A	39.144.210.33(甘肃-兰州)	1	2	52	162	56	1	1	1	2	2	1	2	2	2	1	1	2	2	1	2	1	2	1	4	3	3	5	1	1	1	0	0	1	1	1	1	0	1	1	1	1	1	1	1
265	2025/4/2 18:50:05	135秒	微信	N/A	42.88.79.31(甘肃-兰州)	1	2	68	165	49	1	2	3	2	2	4	1	2	2	1	3	2	3	3	3	3	3	3	1	3	1	1	1	1	1	1	0	1	1	1	0	0	2	4	5	4	5	2	5
266	2025/4/3 6:54:34	33544秒	微信	N/A	36.142.58.234(甘肃-兰州)	1	2	57	163	57	1	2	1	2	2	1	1	2	2	4	1	2	2	1	3	3	2	1	5	3	4	5	1	1	1	1	0	1	1	1	1	0	2	2	2	3	4	3	2
267	2025/4/3 7:47:35	743秒	微信	N/A	42.88.153.30(甘肃-金昌)	1	1	45	180	178	1	3	2	2	2	2	2	2	1	4	3	2	3	2	1	1	2	2	5	2	1	5	0	0	1	0	0	0	0	0	1	0	3	1	1	4	5	1	5
268	2025/4/3 7:55:46	160秒	微信	N/A	39.144.210.99(甘肃-兰州)	1	1	70	173	77	2	2	3	2	1	4	1	2	2	1	3	3	3	3	3	3	3	3	5	2	5	5	1	1	0	0	0	0	0	0	0	1	3	3	3	5	3	3	5
269	2025/4/3 8:20:04	152秒	微信	N/A	42.90.142.11(甘肃-兰州)	1	1	59	174	74	2	2	4	2	1	1	2	1	1	4	3	3	3	3	3	3	2	3	3	3	4	5	1	1	1	0	0	1	1	1	0	0	1	1	1	1	1	1	1
270	2025/4/3 8:22:24	705秒	微信	N/A	42.88.137.12(甘肃-酒泉)	1	1	68	180	92	3	3	4	2	2	4	1	2	1	3	1	2	1	1	1	1	1	1	1	1	2	5	1	1	0	0	0	1	1	1	0	0	1	1	1	1	5	1	1
271	2025/4/3 8:33:56	162秒	微信	N/A	42.88.22.163(甘肃-天水)	1	2	62	158	48	1	2	3	2	1	3	1	2	2	1	3	3	2	1	3	3	2	3	3	3	4	5	1	1	0	0	0	1	1	0	0	0	1	1	1	1	2	1	1
272	2025/4/3 8:42:04	127秒	微信	N/A	42.88.125.81(甘肃-兰州)	1	1	56	172	67.5	1	3	3	2	2	2	2	1	2	4	3	3	3	3	3	3	2	3	3	3	4	5	1	1	0	0	0	1	1	0	0	0	1	1	1	1	2	1	1
273	2025/4/3 8:42:30	491秒	微信	N/A	42.88.7.120(甘肃-庆阳)	1	1	62岁	175	88	3	2	3	2	2	1	1	1	1	4	3	2	1	3	3	3	3	3	3	4	2	5	0	0	0	0	1	0	0	0	0	1	2	2	2	2	3	3	2
274	2025/4/3 9:12:54	927秒	微信	N/A	42.88.63.89(甘肃-定西)	1	1	70	164	60	1	3	4	1	2	1	2	2	2	4	3	2	1	3	3	1	2	1	1	5	4	4	1	1	1	1	0	0	0	0	0	1	2	2	2	2	4	2	2
275	2025/4/3 9:16:10	481秒	微信	N/A	42.88.32.169(甘肃-庆阳)	1	1	42	172	72	1	3	4	2	2	1	1	1	1	4	1	2	2	1	2	1	2	1	5	3	4	5	1	1	1	1	0	1	1	1	1	0	1	1	1	2	5	1	2
276	2025/4/3 9:26:31	311秒	微信	N/A	39.144.210.78(甘肃-兰州)	1	1	58	165	120	1	3	4	2	2	2	2	2	2	4	1	2	1	2	2	1	2	1	3	4	4	5	1	0	0	0	0	1	1	1	1	0	1	1	1	1	1	1	1
277	2025/4/3 9:31:12	728秒	微信	N/A	39.144.210.86(甘肃-兰州)	1	1	50	160	64	2	3	4	2	2	3	2	1	1	4	1	2	2	1	2	3	3	3	3	3	5	4	0	0	1	0	0	0	1	1	0	0	2	2	2	3	3	4	1
278	2025/4/3 9:35:38	531秒	微信	N/A	39.144.210.101(甘肃-兰州)	1	1	45	169	67	1	1	2	2	2	1	1	2	2	4	1	1	1	1	3	1	2	1	1	4	2	5	0	1	0	0	0	0	0	0	1	0	1	1	1	1	4	3	2
279	2025/4/3 9:57:54	203秒	微信	N/A	39.144.211.170(甘肃-白银)	2	2	40	153	48	1	1	4	2	2	1	1	2	2	4	1	2	1	1	2	3	2	1	4	2	3	2	1	0	0	0	0	1	0	0	0	0	3	3	1	1	1	1	1
280	2025/4/3 10:07:03	416秒	微信	N/A	42.88.218.1(甘肃-金昌)	1	1	40	175	68	1	3	4	2	2	1	2	1	2	4	1	2	2	1	2	1	2	1	3	3	4	5	1	1	1	1	0	1	1	1	1	0	1	1	1	1	5	3	1
281	2025/4/3 10:09:47	447秒	微信	N/A	39.144.210.64(甘肃-兰州)	1	1	49	171	72	2	2	3	2	2	1	1	2	2	4	1	2	2	1	3	3	2	1	5	3	4	5	1	1	1	1	0	1	1	1	1	0	1	2	2	4	4	2	2
282	2025/4/3 10:20:47	208秒	手机提交	直接访问	39.144.210.82(甘肃-兰州)	1	2	47	165	50	1	1	1	2	2	1	2	2	2	4	1	2	2	1	2	1	2	1	5	3	4	4	1	1	1	1	0	1	1	1	1	0	1	1	1	1	1	1	1
283	2025/4/3 10:34:42	185秒	微信	N/A	42.88.192.77(甘肃-武威)	1	1	39	185	91	2	3	4	2	2	2	2	1	1	4	1	2	2	1	2	1	2	1	3	3	4	5	1	1	0	0	0	1	1	0	0	0	1	1	1	1	4	1	1
284	2025/4/3 11:58:49	145秒	微信	N/A	39.144.210.45(甘肃-兰州)	1	1	56	168	66.7	1	2	2	2	2	1	2	2	2	1	1	3	2	1	2	1	2	1	3	3	4	5	1	1	0	0	0	1	1	0	0	0	1	1	1	4	1	1	1
285	2025/4/3 17:02:36	301秒	微信	N/A	39.144.210.57(甘肃-兰州)	1	2	59	159	51	1	1	1	2	2	2	2	2	2	4	3	2	2	1	2	1	2	3	3	3	4	5	1	1	1	0	0	1	1	1	1	0	2	2	2	4	4	2	2
286	2025/4/5 14:05:22	206秒	微信	N/A	42.88.179.37(甘肃-定西)	1	1	84	162	55	1	2	4	2	1	3	2	2	2	4	1	2	2	1	2	3	2	2	3	3	5	5	1	1	1	0	0	1	1	1	0	0	2	2	2	4	2	3	3
287	2025/4/5 15:25:45	363秒	微信	N/A	117.157.93.155(甘肃-兰州)	1	1	45	173	87	3	2	4	2	1	1	1	2	2	4	3	2	2	1	3	1	3	1	3	3	5	5	1	1	1	1	0	1	1	1	1	0	2	1	2	2	4	3	3
288	2025/4/7 8:04:53	413秒	微信	N/A	116.176.186.14(甘肃-兰州)	1	1	54	1.61	51	1	2	3	2	2	1	2	2	2	4	3	2	1	1	3	3	2	1	5	4	5	5	0	1	1	0	0	1	1	1	1	0	2	2	2	2	4	2	4
289	2025/4/7 8:09:19	267秒	微信	N/A	42.88.84.37(甘肃-兰州)	1	2	68	164	57	1	2	2	2	1	2	2	2	2	1	3	3	3	3	3	3	3	3	5	5	5	5	0	0	0	0	1	0	0	0	0	1	2	2	2	2	2	2	2
290	2025/4/7 8:39:24	130秒	微信	N/A	42.88.104.102(甘肃-兰州)	1	1	41	168	73	2	3	4	2	2	1	1	2	1	4	3	3	3	3	3	3	3	3	3	3	5	5	1	1	1	1	0	1	1	0	0	0	2	2	2	1	4	1	1
291	2025/4/7 9:10:35	254秒	微信	N/A	116.176.31.226(甘肃-酒泉)	1	1	54	179	91	3	1	3	2	1	1	2	2	2	4	1	1	2	1	2	1	2	1	3	3	4	5	1	1	1	1	0	1	1	1	1	0	2	2	2	2	2	2	2
292	2025/4/7 9:32:29	193秒	微信	N/A	39.144.210.38(甘肃-兰州)	1	1	72	170	62	1	2	3	2	2	3	2	1	1	1	3	3	3	3	3	3	3	3	2	1	4	5	0	0	0	0	1	0	0	0	0	1	3	3	3	3	3	3	3
293	2025/4/7 9:33:58	191秒	微信	N/A	39.144.210.102(甘肃-兰州)	1	1	49	170	58	1	3	3	2	1	2	2	2	1	1	3	3	3	3	3	3	3	3	3	3	4	5	0	0	0	0	1	1	0	0	1	0	1	1	1	1	4	1	1
294	2025/4/7 9:35:50	358秒	微信	N/A	39.144.210.83(甘肃-兰州)	1	1	41	167	78	2	3	4	2	2	1	1	1	2	4	1	2	2	1	2	1	2	1	3	3	4	5	1	1	1	1	0	1	1	1	1	0	1	1	1	1	5	1	1
295	2025/4/7 9:49:15	317秒	微信	N/A	39.144.210.58(甘肃-兰州)	1	1	30	170	66	1	1	2	2	2	1	1	2	2	2	1	2	1	1	2	1	2	1	5	5	3	5	0	0	1	0	0	0	0	0	1	0	1	1	1	1	2	2	3
296	2025/4/7 10:03:04	422秒	微信	N/A	42.88.94.87(甘肃-兰州)	1	1	61	165	128	1	2	3	3	2	3	2	1	2	4	1	2	2	1	2	1	2	1	3	3	4	4	1	1	1	1	0	1	1	1	1	0	1	1	1	1	4	1	1
297	2025/4/7 10:07:59	164秒	微信	N/A	42.88.30.49(甘肃-临夏)	1	1	60	168	69	2	2	3	2	1	2	2	2	2	4	1	2	2	1	2	1	1	1	3	3	4	5	1	1	1	1	0	1	1	1	1	0	2	2	2	2	2	3	2
298	2025/4/7 10:30:04	916秒	微信	N/A	39.144.210.115(甘肃-兰州)	1	2	41	161	52	1	1	4	2	2	1	2	2	2	4	3	2	2	1	3	3	2	3	5	3	5	5	0	0	0	0	1	1	0	1	0	0	2	2	2	2	4	2	2
299	2025/4/7 10:31:29	302秒	微信	N/A	42.88.36.27(甘肃-庆阳)	1	1	62	165	59	1	2	4	2	2	1	2	2	2	1	1	1	1	1	2	1	2	1	3	5	1	4	1	1	0	0	0	1	1	1	1	1	1	2	2	2	2	4	2
300	2025/4/7 10:51:12	834秒	微信	N/A	42.88.217.3(甘肃-金昌)	1	1	36	172	90	3	2	4	2	2	1	2	1	1	4	3	3	2	1	2	1	2	3	5	5	5	5	0	0	0	0	1	0	1	1	1	0	3	1	3	3	4	2	2
301	2025/4/7 10:58:51	363秒	微信	N/A	39.144.210.15(甘肃-兰州)	1	2	60	165	76	2	2	4	2	2	3	2	2	2	4	1	2	2	1	2	1	2	1	3	3	4	4	1	1	1	1	0	1	1	1	1	0	1	1	1	1	4	3	1
302	2025/4/7 11:04:15	242秒	微信	N/A	117.157.93.155(甘肃-兰州)	1	2	69	168	60	1	2	3	2	2	2	2	2	2	4	1	2	2	2	1	1	2	1	5	3	2	1	1	1	0	0	0	0	1	1	1	0	1	2	1	1	2	3	3
303	2025/4/7 11:22:54	637秒	微信	N/A	42.88.153.5(甘肃-金昌)	1	1	43	170	64	1	2	4	2	2	2	2	1	1	1	3	2	2	1	2	1	3	1	3	3	4	5	0	0	0	0	1	1	1	1	1	0	2	3	2	2	4	2	2
304	2025/4/7 11:38:25	280秒	微信	N/A	39.144.211.174(甘肃-白银)	1	1	42	180	74	1	4	4	2	2	1	2	2	2	4	3	2	1	1	1	1	2	3	5	3	4	5	0	0	0	0	1	0	0	0	0	1	3	2	1	4	3	2	3
305	2025/4/7 14:17:27	223秒	微信	N/A	39.144.210.36(甘肃-兰州)	1	1	70	170	135	1	2	2	2	2	4	1	1	1	4	1	1	1	1	1	1	1	1	3	3	1	4	1	1	1	1	0	1	0	0	0	0	1	1	1	1	1	1	1
306	2025/4/7 14:35:03	289秒	微信	N/A	42.88.33.26(甘肃-庆阳)	1	1	62	178	83	2	3	4	2	2	1	2	1	1	4	1	2	2	1	2	1	2	1	3	3	2	4	1	1	1	0	0	0	0	0	0	1	2	2	2	2	4	3	2
307	2025/4/7 14:47:10	113秒	微信	N/A	42.88.221.120(甘肃-金昌)	1	2	52	165	80	3	3	3	2	2	1	1	2	2	2	1	1	1	1	1	1	1	1	1	3	2	5	0	0	0	0	1	0	0	0	0	1	3	3	3	3	3	3	3
308	2025/4/7 14:47:52	222秒	微信	N/A	42.92.129.124(甘肃-兰州)	1	1	33	180	90	1	2	2	2	1	1	2	1	1	2	1	3	1	1	2	1	2	1	5	1	2	5	0	0	0	0	1	0	0	0	0	1	2	2	2	2	4	2	2
309	2025/4/7 14:59:35	326秒	微信	N/A	42.88.130.57(甘肃-酒泉)	1	2	63	160	62	2	2	3	2	2	1	2	2	2	4	1	2	2	1	2	1	2	1	3	3	1	4	1	1	0	0	0	1	0	1	1	0	2	1	1	1	4	1	4
310	2025/4/7 15:04:00	189秒	微信	N/A	39.144.210.84(甘肃-兰州)	1	2	58	158	45	1	1	1	2	2	1	1	2	2	1	3	3	3	3	3	3	3	3	5	5	5	5	0	0	0	0	1	0	0	0	0	1	1	1	1	1	1	1	3
311	2025/4/7 15:20:38	429秒	微信	N/A	42.88.232.168(甘肃-金昌)	1	1	52	173	85	2	1	4	2	2	1	1	2	2	4	3	2	2	1	2	1	2	1	1	3	4	2	1	1	1	1	0	1	1	1	1	0	2	1	1	4	4	2	2
312	2025/4/7 16:12:56	244秒	微信	N/A	39.144.210.45(甘肃-兰州)	1	1	28	178	600	1	2	4	2	2	3	2	1	1	4	3	3	2	1	2	2	2	1	5	5	5	5	0	0	0	0	1	0	0	0	0	1	3	3	3	3	3	2	2
313	2025/4/7 17:34:43	923秒	微信	N/A	116.176.63.2(甘肃-兰州)	1	1	50	172	80	1	2	4	2	2	3	2	1	1	4	3	2	2	3	2	1	2	1	3	3	4	5	1	1	1	0	0	1	1	1	1	0	2	2	2	1	2	2	2
314	2025/4/7 18:51:34	96秒	微信	N/A	39.144.210.5(甘肃-兰州)	1	1	35	172	60	1	1	1	1	2	1	2	2	2	4	1	2	2	1	2	1	2	1	1	3	4	4	1	0	0	0	0	0	0	0	1	0	2	2	2	2	4	3	3
315	2025/4/7 18:52:14	103秒	微信	N/A	223.160.176.135(青海-西宁)	1	1	63	160	60	1	2	4	2	2	2	1	2	2	1	1	1	2	1	2	3	2	1	3	3	5	4	1	1	1	1	0	1	1	1	1	0	2	2	2	2	2	2	2
316	2025/4/7 18:55:49	108秒	微信	N/A	42.88.79.31(甘肃-兰州)	1	2	68	164	62	1	2	4	2	2	3	2	2	2	4	3	2	2	1	2	2	2	1	1	1	1	3	0	1	1	0	0	0	1	0	1	0	4	4	3	2	2	2	3
317	2025/4/8 7:49:31	407秒	微信	N/A	42.88.57.26(甘肃-定西)	2	1	58	167	65	1	2	3	2	2	1	1	1	2	2	1	2	2	1	2	1	3	3	5	3	3	5	1	1	1	1	0	1	1	1	1	0	2	2	2	2	2	3	2
318	2025/4/8 7:53:17	216秒	微信	N/A	39.144.210.114(甘肃-兰州)	1	2	57	168	68	2	3	3	2	2	1	1	2	2	4	1	2	2	1	2	1	2	1	3	3	4	5	1	1	1	1	0	1	1	1	1	0	2	2	2	2	2	2	2
319	2025/4/8 8:01:18	151秒	微信	N/A	39.144.210.106(甘肃-兰州)	1	1	60	166	65	1	3	4	2	1	3	1	2	2	1	3	3	3	3	3	3	2	3	3	3	4	5	1	1	0	0	0	1	1	0	0	0	1	1	1	1	4	1	1
320	2025/4/8 8:06:34	192秒	微信	N/A	39.144.210.77(甘肃-兰州)	1	2	85	155	55	1	2	2	2	2	3	2	2	2	4	1	2	1	1	2	1	2	1	3	5	4	5	0	0	0	0	1	0	0	0	0	1	1	1	1	1	4	2	2
321	2025/4/8 8:08:49	219秒	微信	N/A	116.176.63.57(甘肃-兰州)	1	1	47	180	90	3	3	4	2	2	1	1	1	1	4	3	3	3	3	3	3	3	3	5	3	5	5	0	0	0	0	1	0	0	0	0	1	1	1	1	1	1	1	1
322	2025/4/8 8:12:48	109秒	微信	N/A	42.88.36.228(甘肃-庆阳)	1	1	58	180	93	3	2	1	2	1	2	1	2	2	4	3	3	3	3	3	3	3	3	5	5	5	5	0	0	0	0	1	0	0	0	0	1	5	5	5	5	5	5	5
323	2025/4/8 8:15:38	153秒	微信	N/A	42.88.168.86(甘肃-陇南)	1	1	72	167	75	2	2	3	2	2	1	2	2	2	2	1	2	2	1	2	1	2	1	3	3	4	5	1	1	1	1	0	1	1	1	1	0	2	2	2	2	2	2	2
324	2025/4/8 8:16:28	573秒	微信	N/A	42.88.76.27(甘肃-兰州)	1	1	57	171	61	1	2	4	2	2	3	2	2	2	4	1	2	2	1	3	1	2	1	3	3	4	5	1	1	1	1	0	1	1	1	0	0	1	1	1	1	4	3	1
325	2025/4/8 8:23:20	206秒	微信	N/A	115.85.241.2(甘肃-兰州)	1	1	49	170	73	2	2	2	2	2	1	2	2	2	1	1	2	2	1	2	2	2	1	3	3	4	5	1	1	1	1	0	1	1	1	1	0	2	2	2	2	3	3	3
326	2025/4/8 8:25:58	1258秒	微信	N/A	42.88.148.60(甘肃-金昌)	1	1	54	170	70	1	2	4	2	2	1	2	2	1	1	3	2	1	1	2	1	3	1	3	5	2	1	1	0	0	0	0	0	0	0	0	1	3	2	2	1	2	2	2
327	2025/4/8 8:53:14	126秒	微信	N/A	39.144.210.84(甘肃-兰州)	1	2	59	157	57	1	1	1	2	2	1	1	2	2	4	3	3	3	3	3	3	3	3	5	5	5	5	0	0	0	0	1	0	0	0	0	1	3	3	3	3	3	3	3
328	2025/4/8 9:20:06	562秒	微信	N/A	42.88.4.176(甘肃-庆阳)	1	1	31	179	89	3	2	4	2	2	2	1	2	2	4	1	3	2	1	2	1	2	1	3	3	4	4	1	1	1	1	0	1	1	1	1	0	2	2	2	2	4	2	2
329	2025/4/8 9:24:23	247秒	微信	N/A	42.90.100.184(甘肃-兰州)	1	1	35	175	110	3	3	4	2	2	1	1	1	1	4	1	2	2	1	2	1	2	1	3	3	4	5	1	1	1	1	0	1	1	1	1	0	2	2	2	2	4	2	2
330	2025/4/8 9:26:51	93秒	微信	N/A	42.88.171.29(甘肃-陇南)	1	2	58	155	55	1	2	2	2	1	3	2	2	2	4	3	3	3	3	3	3	3	3	5	5	5	5	0	0	0	0	1	0	0	0	0	1	3	3	3	3	3	3	3
331	2025/4/8 9:28:49	138秒	微信	N/A	42.88.204.82(甘肃-武威)	1	2	59	165	65	1	2	3	2	2	1	2	2	2	4	1	2	2	1	2	1	2	1	3	3	4	4	1	1	1	1	0	1	1	1	1	0	1	1	1	1	1	1	1
332	2025/4/8 9:38:10	470秒	微信	N/A	42.88.124.88(甘肃-兰州)	1	1	62岁	178	71	1	1	4	2	2	4	2	2	1	2	3	3	3	2	3	3	3	2	5	1	5	5	1	1	1	1	0	1	1	0	0	0	2	2	2	2	2	2	2
333	2025/4/8 9:57:03	310秒	微信	N/A	39.144.210.72(甘肃-兰州)	1	1	38	176	82	2	3	2	2	2	1	1	1	2	1	1	2	2	3	2	3	2	3	5	3	5	5	0	0	0	0	1	1	1	1	1	0	2	2	2	3	4	3	3
334	2025/4/8 10:02:03	147秒	微信	N/A	42.88.248.14(甘肃-张掖)	1	2	62	160	73	3	2	4	2	2	1	2	2	2	1	3	3	3	3	3	3	3	3	5	5	5	5	0	0	0	0	1	0	0	0	0	1	5	5	5	5	5	1	5
335	2025/4/8 10:09:55	299秒	微信	N/A	115.85.252.122(甘肃-兰州)	1	2	68	155	65	1	2	3	2	2	3	2	2	2	1	1	1	1	1	2	1	2	1	3	3	4	5	1	1	1	1	0	1	1	1	1	0	1	1	1	2	4	1	2
336	2025/4/8 10:20:32	188秒	微信	N/A	39.144.210.0(甘肃-兰州)	1	1	63	180	80	1	2	4	2	2	2	1	2	2	4	3	2	3	3	3	3	3	3	5	5	5	5	0	0	0	0	1	0	0	0	0	1	3	3	3	3	3	3	3
337	2025/4/8 10:24:09	432秒	微信	N/A	39.144.210.45(甘肃-兰州)	1	1	19630609	17	60	1	2	3	2	2	1	2	1	1	4	3	3	3	3	3	3	3	3	5	5	5	5	1	0	1	0	0	1	1	0	0	0	1	2	1	3	3	3	3
338	2025/4/8 10:29:21	772秒	微信	N/A	42.90.54.43(甘肃-兰州)	1	2	53	1米59	138斤	2	1	3	2	2	1	2	2	1	4	1	2	1	3	2	1	2	1	5	5	4	5	1	1	1	1	0	1	1	1	1	0	2	2	1	3	4	1	1
339	2025/4/8 11:02:36	121秒	微信	N/A	39.144.210.37(甘肃-兰州)	1	2	62	160	65	2	1	1	2	1	2	1	2	2	4	3	1	3	3	3	3	2	3	3	3	4	5	1	1	0	0	0	1	1	0	0	0	1	1	1	1	4	1	1
340	2025/4/8 11:03:05	241秒	微信	N/A	39.144.210.17(甘肃-兰州)	1	1	41	169	76	2	3	4	2	2	1	2	2	1	4	3	3	2	1	3	3	3	3	3	3	4	5	0	0	0	0	1	1	1	1	0	0	3	2	2	2	5	2	2
341	2025/4/8 12:30:39	195秒	微信	N/A	42.88.186.121(甘肃-陇南)	1	1	61	1.77	76	2	3	2	2	2	1	2	2	1	4	3	3	1	1	1	1	1	1	5	3	2	4	1	1	1	1	0	1	1	1	1	0	3	3	3	3	3	3	3
342	2025/4/8 16:34:02	460秒	微信	N/A	39.144.210.30(甘肃-兰州)	1	1	59	166	70	2	3	4	2	2	3	2	2	2	4	1	1	1	1	3	1	2	1	3	1	4	5	1	1	0	1	0	1	1	1	1	0	1	1	2	2	3	2	2
343	2025/4/8 19:06:33	631秒	微信	N/A	124.152.13.88(甘肃-兰州)	1	2	29	170	63	1	1	4	1	1	3	2	2	2	1	3	2	1	1	2	1	2	3	5	3	4	4	1	0	0	0	0	1	1	1	1	0	1	1	1	1	5	1	1
344	2025/4/9 8:11:01	262秒	微信	N/A	39.144.210.11(甘肃-兰州)	1	1	62	172	75	2	2	4	2	2	1	2	1	1	4	3	1	1	1	3	1	2	1	5	1	4	5	0	0	0	0	1	0	0	0	0	1	3	3	3	3	3	3	3
345	2025/4/9 8:15:21	137秒	微信	N/A	39.144.210.104(甘肃-兰州)	1	1	48	168	59	1	1	3	2	1	1	2	1	1	4	1	2	2	1	2	1	2	1	3	3	4	5	1	1	0	0	0	1	1	0	0	0	1	1	1	1	4	1	1
346	2025/4/9 8:47:46	1209秒	微信	N/A	39.144.210.68(甘肃-兰州)	1	2	66岁/	1641	124	1	2	3	2	1	1	1	2	2	2	1	1	1	1	1	1	3	1	5	5	1	5	1	1	0	0	0	0	0	0	0	1	3	2	2	3	3	3	3
347	2025/4/9 8:50:13	441秒	微信	N/A	39.144.210.112(甘肃-兰州)	1	2	68	170	70	2	1	1	2	1	2	2	2	2	4	3	3	3	3	3	3	3	3	5	5	5	5	0	0	0	0	1	0	0	0	0	1	3	3	3	3	3	3	3
348	2025/4/9 8:54:58	615秒	微信	N/A	39.144.212.150(甘肃-酒泉)	1	1	56	172	62.4	1	1	3	2	2	2	2	1	2	4	1	1	1	1	2	1	2	1	3	3	4	5	1	1	1	1	0	1	1	1	1	0	2	2	2	2	4	2	2
349	2025/4/9 8:59:21	158秒	微信	N/A	39.144.210.61(甘肃-兰州)	1	1	85	165	65	1	2	4	2	1	4	2	2	2	4	1	1	3	1	3	3	3	3	5	5	5	5	0	0	0	0	1	0	0	0	0	1	3	3	3	3	3	3	3
350	2025/4/9 9:07:43	174秒	微信	N/A	42.88.63.15(甘肃-定西)	1	1	54	185	104	3	3	4	2	1	1	2	1	2	1	1	2	1	1	2	2	2	2	3	3	4	5	1	1	1	1	0	1	1	1	1	0	2	2	2	2	2	2	2
351	2025/4/9 9:23:29	234秒	微信	N/A	42.88.31.104(甘肃-临夏)	1	2	61	160	71	2	2	4	2	2	1	2	2	2	4	1	2	2	1	2	1	2	2	3	3	4	5	1	1	1	1	0	1	1	1	1	0	2	2	2	2	3	3	3
352	2025/4/9 9:31:39	166秒	微信	N/A	39.144.210.29(甘肃-兰州)	1	2	62	170	68	1	2	2	2	2	1	2	2	2	4	1	2	2	1	2	1	2	1	3	3	1	5	0	0	0	0	1	0	0	0	0	1	1	1	1	1	1	1	1
353	2025/4/9 9:44:36	166秒	微信	N/A	36.46.19.100(陕西-西安)	1	1	70	176	79	1	2	4	2	1	1	1	2	2	4	3	3	3	3	3	3	3	3	3	5	4	5	1	1	0	0	0	1	0	1	0	0	1	1	1	4	1	1	1
354	2025/4/9 9:49:41	151秒	微信	N/A	39.144.210.5(甘肃-兰州)	1	2	74	144	42	1	2	2	2	2	4	2	2	2	4	1	1	1	1	1	1	1	1	5	3	4	5	1	1	1	1	0	1	1	1	1	0	3	3	3	3	3	3	3
355	2025/4/9 10:03:09	149秒	微信	N/A	39.144.210.58(甘肃-兰州)	1	1	66	170	75	2	2	3	2	2	4	1	2	2	4	3	3	3	3	3	3	3	3	5	5	5	5	0	0	0	0	1	0	0	0	0	1	3	3	3	3	4	3	3
356	2025/4/9 10:07:29	1026秒	微信	N/A	115.85.252.127(甘肃-兰州)	1	1	35	1.72	140	1	3	4	1	2	1	1	1	2	1	1	2	1	1	2	1	2	1	3	3	4	5	1	1	0	0	0	1	1	1	1	0	2	2	2	2	2	2	2
357	2025/4/9 10:08:27	205秒	微信	N/A	39.144.210.24(甘肃-兰州)	1	1	，66	173	70	1	2	3	2	2	2	1	1	1	3	1	1	1	1	1	1	1	1	5	3	5	5	1	1	1	1	0	1	1	1	1	0	3	3	3	3	3	3	3
358	2025/4/9 10:11:53	256秒	微信	N/A	39.144.210.147(甘肃-兰州)	1	2	57	163	67.5	2	1	1	2	2	2	2	2	2	1	1	2	2	3	2	1	2	1	3	3	2	5	0	0	0	0	1	0	0	0	0	1	3	3	3	3	3	3	3
359	2025/4/9 10:18:06	134秒	微信	N/A	36.45.252.53(陕西-西安)	1	1	55	172	74	2	1	4	2	2	1	2	2	2	4	3	3	3	3	3	3	3	3	5	5	5	5	0	0	0	0	1	0	0	0	0	1	3	3	3	3	3	3	3
360	2025/4/9 10:27:01	375秒	微信	N/A	117.157.93.155(甘肃-兰州)	1	1	50	170	56	1	3	3	2	2	2	2	1	2	2	1	2	1	1	2	1	2	1	3	4	2	5	1	1	0	1	0	1	1	1	1	0	2	2	2	2	4	2	2
361	2025/4/9 11:13:03	610秒	微信	N/A	103.240.39.75(甘肃-兰州)	1	1	65	172	68	1	1	3	2	2	2	2	2	2	1	3	3	2	1	3	1	3	1	1	1	2	4	0	1	1	0	0	1	1	0	0	0	2	2	1	3	4	2	4
362	2025/4/9 11:39:35	163秒	微信	N/A	39.144.210.51(甘肃-兰州)	1	2	51	160	55	1	2	3	2	2	1	1	2	2	4	1	1	1	1	1	1	1	1	1	1	5	5	1	1	1	1	0	1	1	1	0	0	3	3	3	3	3	3	3
363	2025/4/9 11:50:50	242秒	微信	N/A	42.88.210.15(甘肃-金昌)	1	2	22	160	53	1	1	4	1	2	1	2	2	2	4	3	2	1	1	3	3	2	1	3	3	3	2	1	1	1	1	0	0	0	1	0	0	1	3	5	3	3	5	5
364	2025/4/10 8:00:48	232秒	微信	N/A	42.88.175.13(甘肃-陇南)	1	2	58	160	61	2	3	3	2	2	2	1	2	2	4	3	2	1	1	2	1	2	1	5	1	5	5	1	1	1	1	0	1	1	1	1	0	2	2	2	2	4	2	2
365	2025/4/10 8:03:30	289秒	微信	N/A	117.157.93.155(甘肃-兰州)	1	2	64	1.59	58	1	2	4	2	1	1	2	2	2	4	3	3	3	3	3	3	3	3	5	5	5	5	0	0	0	0	1	0	0	0	0	1	3	3	3	3	3	3	3
366	2025/4/10 9:03:36	761秒	微信	N/A	42.88.135.101(甘肃-酒泉)	1	2	38	160	56	1	1	2	2	1	1	1	2	2	1	1	1	1	1	1	1	1	1	2	4	2	4	0	0	0	1	0	1	0	0	0	0	3	3	3	3	3	3	3
367	2025/4/10 9:12:41	300秒	微信	N/A	116.176.64.79(甘肃-兰州)	1	2	75	1.6	62	2	1	1	2	2	2	2	2	2	1	1	1	1	1	2	1	2	1	5	3	2	5	0	1	0	0	0	0	0	0	1	0	2	2	2	2	2	2	2
368	2025/4/10 9:33:55	1545秒	微信	N/A	124.152.13.96(甘肃-兰州)	1	2	29	160	45	1	1	3	1	2	1	2	2	2	4	1	2	2	1	2	2	2	1	3	3	4	4	1	1	1	1	0	1	1	1	1	0	2	1	1	3	5	1	2
369	2025/4/10 9:47:26	315秒	微信	N/A	39.144.210.0(甘肃-兰州)	1	1	52	1.71	79	1	1	1	2	2	1	1	2	2	2	1	1	2	1	2	1	2	1	3	5	2	5	0	0	0	0	1	0	0	0	0	1	1	1	1	1	1	1	1
370	2025/4/10 9:49:06	508秒	微信	N/A	42.88.182.1(甘肃-定西)	1	2	54	153	53	1	1	1	2	1	1	1	2	2	4	1	2	2	2	2	1	2	1	5	5	2	5	1	1	0	0	0	0	0	0	0	1	2	2	2	2	2	2	3
371	2025/4/10 9:54:56	113秒	微信	N/A	39.144.210.120(甘肃-兰州)	1	1	49	165	71	2	2	4	2	1	1	2	1	1	4	1	1	2	1	2	1	1	1	3	3	5	5	1	1	1	1	0	1	1	1	1	0	2	2	2	2	3	3	3
372	2025/4/10 10:00:21	332秒	微信	N/A	124.152.12.75(甘肃-兰州)	1	1	51	162	62	1	1	3	2	2	1	2	1	2	4	1	2	1	1	2	1	2	1	4	1	4	4	1	0	0	1	0	0	0	0	0	1	3	3	3	3	3	3	3
373	2025/4/10 10:02:45	186秒	微信	N/A	42.88.28.241(甘肃-临夏)	1	1	71	170	88	3	2	4	2	1	3	2	1	2	4	1	2	2	1	2	1	2	1	3	3	4	5	1	1	1	1	0	1	1	1	1	0	2	2	2	2	3	3	2
374	2025/4/10 10:31:05	349秒	微信	N/A	39.144.210.125(甘肃-兰州)	1	2	68	158	60	1	1	2	4	1	2	1	2	2	4	3	3	2	1	2	3	2	3	5	5	5	5	0	0	0	0	1	0	0	0	0	1	2	1	1	3	4	1	2
375	2025/4/10 10:38:18	5331秒	微信	N/A	39.144.210.49(甘肃-兰州)	1	2	77	160	60	1	1	1	2	2	3	2	2	2	1	3	3	3	3	3	3	3	3	5	5	1	5	1	1	0	0	0	0	0	1	1	0	2	1	2	2	4	2	2
376	2025/4/10 11:10:22	409秒	微信	N/A	42.88.8.250(甘肃-庆阳)	1	2	52	160	58	1	2	4	2	2	1	1	2	2	4	1	2	2	2	2	1	2	1	4	3	4	5	1	1	1	1	0	1	1	1	1	0	2	2	2	1	5	3	2
377	2025/4/10 11:24:46	144秒	微信	N/A	39.144.210.175(甘肃-兰州)	1	2	49	156	67	2	2	1	2	2	2	2	2	2	4	1	2	1	1	1	1	1	1	5	3	4	5	1	1	1	1	0	1	1	1	1	0	2	2	2	2	2	2	2
378	2025/4/10 11:43:17	739秒	微信	N/A	39.144.210.19(甘肃-兰州)	1	1	28	176	95	3	3	4	2	2	1	1	2	1	4	3	2	2	1	2	3	2	3	2	3	1	5	1	1	1	1	0	1	1	1	1	0	3	1	1	1	1	1	1
379	2025/4/10 11:50:34	472秒	微信	N/A	39.144.210.176(甘肃-兰州)	1	1	49	175	60	1	1	2	2	2	2	2	1	2	1	1	2	1	2	2	1	1	1	5	3	3	5	0	1	1	0	0	0	1	1	0	0	2	2	1	4	4	2	2
380	2025/4/10 11:55:46	290秒	微信	N/A	116.176.187.52(甘肃-兰州)	1	1	50	168	80	3	3	4	3	2	1	1	2	2	4	3	3	3	3	3	3	3	3	5	5	5	5	0	0	0	0	1	0	0	0	0	1	5	3	3	3	3	3	3
381	2025/4/10 12:07:53	414秒	微信	N/A	42.90.65.85(甘肃-兰州)	1	2	23	157	62	2	1	4	1	2	1	1	2	2	4	3	2	2	1	2	1	3	1	3	3	2	4	1	1	0	0	0	1	1	1	1	0	2	2	2	1	3	2	2
382	2025/4/10 18:38:23	107秒	微信	N/A	223.160.177.212(青海-西宁)	1	1	70	155	52	1	2	3	4	2	1	2	2	2	2	3	3	3	3	2	3	2	3	3	5	5	5	0	1	0	0	1	1	1	1	1	0	2	2	2	2	2	2	2
383	2025/4/11 7:46:05	140秒	微信	N/A	39.144.210.12(甘肃-兰州)	1	2	61	158	53.5	1	3	3	2	1	1	1	2	2	4	1	2	2	2	2	2	2	3	3	3	4	5	1	1	1	1	0	1	1	1	1	0	3	3	3	3	3	3	3
384	2025/4/11 7:46:23	145秒	微信	N/A	116.176.64.92(甘肃-兰州)	1	2	45	160	66	2	2	3	2	2	1	1	2	2	4	1	2	2	1	2	1	2	1	3	3	4	5	1	1	1	1	0	1	1	1	1	0	2	2	2	2	2	2	2
385	2025/4/11 8:28:45	335秒	微信	N/A	39.144.210.46(甘肃-兰州)	2	1	64	165	66	2	1	2	2	2	2	1	1	1	4	3	3	1	3	3	3	3	3	5	5	5	5	0	0	0	0	1	0	0	0	0	1	3	2	2	2	2	2	2
386	2025/4/11 9:34:32	162秒	微信	N/A	39.144.210.32(甘肃-兰州)	1	2	61	158	62	2	1	1	2	1	1	2	2	2	4	1	2	2	1	2	1	2	1	3	3	4	5	1	1	1	1	0	1	1	1	1	0	2	2	2	2	3	2	3
387	2025/4/11 9:55:41	209秒	微信	N/A	39.144.210.179(甘肃-兰州)	1	1	33	170	135	1	2	4	2	2	1	1	1	1	4	3	3	1	1	3	3	3	3	3	4	5	5	0	0	0	0	1	0	0	0	0	1	5	5	1	1	5	1	1
388	2025/4/11 10:23:19	758秒	微信	N/A	39.144.210.87(甘肃-兰州)	1	2	52	155	60	2	2	3	2	2	1	2	2	1	2	1	2	2	2	3	1	2	1	3	3	1	5	1	1	0	0	0	1	1	1	1	0	2	2	2	4	3	2	2
389	2025/4/11 17:22:48	67秒	微信	N/A	42.88.137.24(甘肃-酒泉)	1	2	55	170	190	3	2	3	2	2	1	1	1	1	4	2	3	3	3	3	3	3	3	3	3	3	5	0	0	1	0	0	0	1	0	0	0	3	3	3	3	3	3	3
390	2025/4/11 17:25:16	132秒	微信	N/A	39.144.210.25(甘肃-兰州)	1	2	38	168	72	2	2	4	2	2	1	2	2	2	4	1	1	2	1	2	3	1	1	3	3	4	5	0	0	0	0	1	1	1	1	1	0	2	2	2	2	2	2	2
391	2025/4/11 17:25:34	101秒	微信	N/A	117.157.93.155(甘肃-兰州)	1	2	30	155	140	2	2	4	1	1	1	1	2	1	1	1	1	1	1	1	1	1	1	1	1	1	1	0	1	1	0	1	0	1	1	0	1	1	1	3	3	5	5	5
392	2025/4/11 17:25:58	128秒	微信	N/A	42.88.254.17(甘肃-张掖)	1	2	30	158	60	2	2	4	2	2	1	1	1	1	4	1	2	1	1	1	1	2	1	3	3	4	5	1	1	1	1	0	1	1	1	1	0	2	2	2	2	3	3	3
393	2025/4/11 17:26:03	116秒	微信	N/A	42.88.254.17(甘肃-张掖)	1	2	30	160	110	1	2	4	2	2	1	1	2	2	1	3	3	2	3	3	3	2	3	3	3	4	5	1	1	0	0	0	0	0	0	0	1	3	2	3	2	3	2	3
394	2025/4/11 17:44:34	72秒	微信	N/A	39.144.210.62(甘肃-兰州)	1	1	45	170	70	1	1	2	2	2	1	1	1	1	4	1	1	1	1	1	1	1	1	1	1	1	2	1	1	1	0	0	1	1	1	0	0	1	1	1	1	1	1	1
395	2025/4/12 9:34:08	248秒	微信	N/A	39.144.210.84(甘肃-兰州)	1	2	我60	158	55	1	1	2	2	2	2	2	2	2	4	3	3	3	3	3	3	3	3	5	5	5	5	0	0	0	0	1	0	0	0	0	1	1	1	1	1	1	1	1
396	2025/4/14 8:07:43	396秒	微信	N/A	42.88.56.110(甘肃-定西)	1	2	53	160	42	1	3	4	2	2	2	1	2	2	2	3	2	2	1	3	3	3	3	3	3	4	5	0	0	0	0	1	0	0	0	0	1	2	2	2	2	4	2	2
397	2025/4/14 8:12:23	179秒	微信	N/A	42.88.246.16(甘肃-张掖)	1	2	50	156	59	1	1	2	2	2	1	1	2	2	4	3	3	3	3	3	3	3	3	5	5	5	5	1	0	0	0	0	0	0	0	0	1	2	2	2	2	2	2	2
398	2025/4/14 8:12:25	686秒	微信	N/A	39.144.210.33(甘肃-兰州)	1	1	79	172	64	1	3	2	2	1	1	1	2	1	4	3	3	3	3	3	3	3	3	5	5	5	5	0	0	0	0	1	0	0	0	0	1	3	3	3	3	3	3	3
399	2025/4/14 8:24:04	200秒	微信	N/A	39.144.210.145(甘肃-兰州)	1	1	60	160	60	1	2	3	2	1	2	1	2	2	4	1	2	1	1	2	1	2	1	3	3	4	5	1	1	0	0	0	1	1	0	0	0	2	2	2	4	4	4	4
400	2025/4/14 8:27:42	118秒	微信	N/A	42.90.45.206(甘肃-兰州)	1	1	47	170	70	2	2	3	2	1	1	2	2	2	1	3	3	3	3	3	3	3	3	5	5	5	5	0	0	0	0	1	0	0	0	0	1	5	3	3	3	3	3	5
401	2025/4/14 8:38:05	284秒	微信	N/A	42.88.16.4(甘肃-庆阳)	1	1	36	174	80	2	2	1	2	2	1	2	2	2	4	3	3	1	1	3	3	2	1	4	4	2	5	0	0	1	0	0	0	1	0	0	0	2	2	2	3	3	2	2
402	2025/4/14 8:53:34	282秒	微信	N/A	42.88.221.78(甘肃-金昌)	1	1	35	181	78	2	2	4	1	2	1	2	2	2	4	1	2	1	1	2	1	2	1	3	3	4	5	1	1	1	1	0	1	1	1	1	0	2	2	2	2	2	2	2
403	2025/4/14 8:59:47	1001秒	微信	N/A	39.144.210.56(甘肃-兰州)	1	2	54	164	75	2	1	2	2	2	3	2	2	2	1	1	3	2	1	2	1	2	1	3	3	3	5	0	0	1	1	0	1	1	1	0	0	2	2	2	2	4	2	2
404	2025/4/14 9:01:34	115秒	微信	N/A	39.144.210.106(甘肃-兰州)	1	2	57	160	60	1	2	3	2	2	1	1	2	2	4	1	2	1	1	1	1	1	1	3	3	5	5	1	1	1	1	0	1	1	1	1	0	3	3	3	3	3	3	3
405	2025/4/14 9:03:02	233秒	微信	N/A	42.90.45.206(甘肃-兰州)	1	1	47	175	71	1	2	3	2	1	1	2	2	2	1	1	2	2	1	2	1	2	2	3	3	4	5	1	1	1	1	0	1	1	1	1	0	2	2	2	2	3	3	3
406	2025/4/14 9:04:54	191秒	微信	N/A	42.90.114.140(甘肃-武威)	1	1	62	170	71	2	2	2	2	2	3	2	1	2	4	1	2	2	1	2	1	2	1	3	3	4	5	1	1	1	1	0	1	1	1	1	0	2	2	2	2	2	2	2
407	2025/4/14 9:18:03	355秒	微信	N/A	42.88.145.41(甘肃-金昌)	1	2	37	160	55	1	1	2	2	2	3	1	2	2	2	3	2	2	3	2	1	2	1	3	3	4	5	1	1	1	1	0	1	1	1	1	0	1	2	2	3	5	2	2
408	2025/4/14 9:36:12	134秒	微信	N/A	39.144.210.187(甘肃-兰州)	1	1	52	175	70	1	1	1	2	1	1	1	1	1	2	1	2	2	1	1	1	1	1	1	1	1	1	1	0	0	0	0	1	0	0	0	0	1	1	1	1	1	1	1
409	2025/4/14 9:43:38	118秒	微信	N/A	39.144.210.101(甘肃-兰州)	1	1	57	166	75	2	4	4	2	1	1	1	2	2	1	3	3	3	3	3	3	3	3	5	5	5	5	0	0	0	0	1	0	0	0	0	1	3	3	3	3	3	3	3
410	2025/4/14 9:57:38	251秒	微信	N/A	42.88.107.27(甘肃-兰州)	1	1	54	170	60	1	2	4	2	2	3	2	2	2	1	1	3	2	1	3	3	1	3	3	3	2	5	1	1	1	0	0	1	1	1	1	0	1	1	1	1	3	2	2
411	2025/4/14 10:10:27	237秒	微信	N/A	42.88.133.21(甘肃-酒泉)	1	1	38	184	85	3	3	4	2	2	1	2	2	2	4	3	2	2	2	3	3	3	3	5	3	5	5	0	0	0	0	1	0	0	0	0	1	3	3	2	3	5	3	3
412	2025/4/14 10:12:20	352秒	微信	N/A	42.88.242.100(甘肃-张掖)	1	1	60	174	70	1	2	4	2	2	3	2	1	2	2	3	2	2	1	2	1	2	1	3	3	4	5	1	1	1	1	0	1	1	1	1	0	1	2	2	2	2	2	2
413	2025/4/14 10:21:07	837秒	微信	N/A	42.88.76.224(甘肃-兰州)	1	1	62	18	80	2	2	4	2	2	2	2	1	1	4	1	2	1	1	2	1	1	1	5	5	5	5	1	0	0	1	0	1	0	0	0	1	2	2	2	3	2	2	2
414	2025/4/14 10:30:16	92秒	微信	N/A	42.88.64.41(甘肃-兰州)	1	2	55	160	70	2	1	1	2	1	1	2	2	2	4	3	3	3	3	3	3	3	3	3	5	5	5	0	0	0	0	1	0	0	0	0	1	1	1	1	1	4	1	1
415	2025/4/14 10:43:56	170秒	微信	N/A	116.176.31.55(甘肃-酒泉)	1	1	50	165	80	3	2	1	2	1	1	1	2	2	4	3	3	3	3	3	3	3	3	5	5	5	5	0	0	0	0	1	0	0	0	0	1	3	3	3	3	3	3	3
416	2025/4/14 10:54:53	505秒	微信	N/A	42.88.124.24(甘肃-兰州)	1	1	51	174	84	3	1	2	2	2	1	2	1	1	4	1	2	2	1	2	2	3	1	5	3	5	5	1	1	1	1	0	0	1	1	0	0	2	2	2	2	4	2	2
417	2025/4/14 11:03:41	582秒	微信	N/A	103.240.39.30(甘肃-兰州)	1	1	62	1.64	110	1	2	1	2	2	1	2	2	2	4	3	3	3	3	3	3	3	3	5	5	5	5	0	0	0	0	1	0	0	0	0	1	5	5	5	5	5	5	5
418	2025/4/14 11:25:21	722秒	微信	N/A	42.88.106.11(甘肃-兰州)	1	1	53	1.7	62.5	1	1	2	2	2	3	2	1	1	2	3	3	2	3	3	3	2	3	1	5	5	5	0	0	0	0	1	0	0	0	0	1	2	2	2	2	3	3	2
419	2025/4/14 11:52:45	1168秒	微信	N/A	42.88.134.70(甘肃-酒泉)	1	1	56	176	75	2	2	4	2	2	3	2	2	2	2	3	2	2	1	1	2	2	1	3	1	4	4	1	1	1	1	0	1	1	1	1	0	1	2	1	2	4	1	2
420	2025/4/14 14:16:34	189秒	微信	N/A	42.92.129.106(甘肃-兰州)	1	1	33	180	180	1	2	2	2	1	2	2	1	1	4	1	1	1	1	1	1	1	1	5	4	4	4	0	0	0	0	1	0	0	0	0	1	1	1	1	1	1	1	1
421	2025/4/14 14:25:56	130秒	微信	N/A	42.92.129.106(甘肃-兰州)	2	2	54	180	58	1	4	4	4	2	1	1	1	1	4	3	3	3	3	3	3	3	3	5	5	5	5	0	0	0	0	1	0	0	0	0	1	5	5	5	5	5	5	5
422	2025/4/14 14:26:55	164秒	微信	N/A	42.92.129.106(甘肃-兰州)	1	1	26	190	65	1	1	1	1	2	1	1	1	1	4	3	3	3	3	3	3	3	3	5	5	5	5	0	0	0	0	1	0	0	0	0	1	5	5	5	5	5	5	5
423	2025/4/14 14:27:20	171秒	微信	N/A	42.92.129.106(甘肃-兰州)	1	1	23	183	170	1	1	2	1	1	1	2	1	1	4	1	1	1	1	1	1	3	1	5	5	5	3	1	0	0	0	0	0	0	0	0	1	1	1	1	1	1	1	1
424	2025/4/14 14:29:50	300秒	微信	N/A	42.92.129.106(甘肃-兰州)	1	2	18	156	110	1	1	3	1	1	1	1	1	1	4	2	2	1	1	2	2	2	1	5	5	5	5	0	0	0	0	1	0	0	0	0	1	3	3	3	3	3	3	3
425	2025/4/14 15:32:44	127秒	微信	N/A	39.144.210.41(甘肃-兰州)	1	2	32	178	64	1	3	3	2	2	1	2	2	2	4	1	1	1	1	1	1	1	1	3	3	4	3	1	1	1	1	0	0	0	1	0	0	3	3	3	3	3	3	3
426	2025/4/14 16:04:31	181秒	微信	N/A	42.88.248.255(甘肃-张掖)	1	2	50	158	130	3	2	4	2	2	1	2	2	2	2	1	2	2	1	2	1	2	1	1	5	4	5	0	0	0	0	1	0	0	0	0	1	2	2	2	2	2	2	2
427	2025/4/15 8:02:23	145秒	微信	N/A	42.88.105.23(甘肃-兰州)	1	1	68	178	70	1	2	3	1	1	3	1	2	2	1	3	3	3	3	2	1	3	3	3	3	5	5	1	1	0	0	0	1	1	0	0	0	1	1	1	1	1	1	1
428	2025/4/15 8:05:43	135秒	微信	N/A	124.152.12.54(甘肃-兰州)	1	1	73	18	62	2	2	4	2	1	3	1	2	2	4	3	3	3	3	3	3	3	3	3	3	5	5	1	1	0	0	0	1	0	0	1	0	1	1	1	1	4	1	1
429	2025/4/15 8:07:23	394秒	微信	N/A	42.88.1.160(甘肃-庆阳)	1	2	71岁	1.56	58	1	2	3	2	2	4	1	2	2	1	3	2	2	3	3	3	3	3	4	3	3	5	0	0	1	0	0	0	0	0	0	1	3	2	2	4	3	4	2
430	2025/4/15 8:20:51	515秒	微信	N/A	42.88.25.119(甘肃-临夏)	1	2	23	150	50	1	2	4	1	2	1	2	2	2	4	3	3	2	1	3	3	2	3	5	3	5	5	0	0	0	0	1	0	0	0	0	1	3	2	2	2	2	2	2
431	2025/4/15 9:41:19	340秒	微信	N/A	124.152.13.127(甘肃-兰州)	1	2	62	150	60㎏	2	1	1	2	1	1	2	2	2	4	2	1	2	1	2	1	2	1	3	3	4	5	1	1	1	1	0	1	1	1	1	0	2	2	2	3	3	3	3
432	2025/4/15 10:06:16	182秒	微信	N/A	42.88.4.104(甘肃-庆阳)	1	2	73	155	72	3	1	2	2	1	1	1	2	2	2	1	2	2	1	2	1	2	1	3	3	4	5	1	1	1	1	0	1	1	1	1	0	2	2	2	2	3	3	3
433	2025/4/15 10:48:58	216秒	微信	N/A	124.152.12.32(甘肃-兰州)	1	1	31	190	103	3	2	4	2	2	1	2	2	2	4	3	2	2	1	3	3	2	1	4	3	4	4	1	1	1	1	0	1	1	1	1	0	1	1	1	1	5	3	3
434	2025/4/15 12:06:31	117秒	微信	N/A	117.39.218.108(陕西-西安)	1	2	55	162	65	2	2	2	2	2	1	2	2	2	1	1	2	2	1	2	2	2	1	3	3	4	5	1	1	1	1	0	1	1	1	1	0	2	2	2	3	3	3	3
435	2025/4/15 12:10:10	207秒	微信	N/A	42.88.250.32(甘肃-张掖)	1	2	53	160	66	1	3	3	2	1	1	2	2	2	4	1	1	1	1	1	1	2	1	3	3	3	3	1	1	1	1	0	1	1	1	1	0	3	3	3	3	3	3	3
436	2025/4/15 12:10:44	338秒	微信	N/A	117.157.93.155(甘肃-兰州)	1	2	35	152	54	1	3	4	2	2	1	1	2	2	3	3	2	2	2	2	1	2	2	3	3	3	4	1	1	1	0	0	1	0	1	1	0	2	2	3	2	2	2	2
437	2025/4/15 15:54:36	90秒	微信	N/A	42.88.155.56(甘肃-金昌)	1	2	61	160	75	2	2	2	2	2	1	1	2	2	4	2	2	1	1	1	1	1	1	3	3	4	5	0	0	1	0	0	1	1	1	1	0	3	3	3	3	3	3	3
438	2025/4/15 16:15:06	74秒	微信	N/A	39.144.210.42(甘肃-兰州)	1	2	52	155	55	1	2	3	2	2	1	2	2	2	2	2	1	1	1	3	1	1	1	3	3	3	3	1	1	1	1	0	1	1	1	1	0	3	3	3	3	3	3	3
439	2025/4/15 16:16:17	293秒	微信	N/A	42.88.125.7(甘肃-兰州)	1	2	28	163	53	1	2	4	1	2	1	2	2	1	1	1	1	1	1	1	1	1	1	1	1	1	5	1	1	1	1	0	1	1	1	1	0	1	1	1	1	1	1	1
440	2025/4/16 8:14:10	117秒	微信	N/A	39.144.210.84(甘肃-兰州)	1	2	63	165	80	2	2	2	2	1	1	1	2	2	1	1	1	1	1	1	1	1	1	3	3	3	3	0	1	0	0	0	1	1	1	1	0	3	3	3	3	3	3	3
441	2025/4/16 8:19:05	114秒	微信	N/A	42.90.102.5(甘肃-兰州)	1	1	74	171	63	1	2	3	2	2	3	2	2	2	4	1	2	2	1	2	1	2	1	3	3	4	5	1	1	1	1	0	1	1	1	1	0	2	2	2	2	2	2	2
442	2025/4/16 8:40:43	89秒	微信	N/A	42.90.100.224(甘肃-兰州)	1	1	57	176	68	1	2	4	2	2	4	2	2	2	2	1	1	1	1	1	1	1	1	3	3	3	3	1	1	1	1	0	1	1	1	1	0	3	3	3	3	3	3	3
443	2025/4/16 9:19:36	121秒	微信	N/A	42.88.166.120(甘肃-陇南)	1	2	,70	160	120	1	2	1	2	2	2	2	2	2	3	1	1	1	1	1	1	1	1	3	3	3	5	1	1	1	1	0	1	1	1	1	0	3	3	3	3	3	3	3
444	2025/4/16 9:20:27	157秒	微信	N/A	39.144.210.4(甘肃-兰州)	1	2	39	158	61	1	3	4	2	2	1	1	2	2	4	1	2	1	1	2	1	2	1	3	3	3	3	0	0	0	0	1	0	0	0	0	1	3	3	3	3	3	3	3
445	2025/4/16 11:08:10	203秒	微信	N/A	42.92.180.69(甘肃-兰州)	1	2	20	165	50	1	1	3	1	2	1	1	2	2	3	3	2	1	2	1	1	2	1	1	3	4	2	1	1	1	1	0	1	0	1	1	0	2	3	2	1	2	1	2
446	2025/4/17 7:47:18	138秒	微信	N/A	39.144.210.64(甘肃-兰州)	1	1	69	160	65	2	1	2	2	1	4	2	2	2	1	3	1	3	1	3	1	3	3	3	1	5	5	0	0	0	0	1	0	0	0	0	1	5	3	3	3	3	3	3
447	2025/4/17 7:59:44	146秒	微信	N/A	42.88.147.13(甘肃-金昌)	1	1	66	178	60	1	2	3	2	1	1	2	2	2	4	2	1	3	3	2	1	2	1	3	5	4	5	1	1	0	0	0	1	0	0	1	0	1	1	1	1	4	1	4
448	2025/4/17 8:04:17	83秒	微信	N/A	113.138.48.98(陕西-西安)	1	1	67	170	65	1	2	2	2	2	3	2	2	2	2	2	1	2	1	2	1	2	1	3	3	4	3	0	0	1	0	0	0	0	1	0	0	3	3	2	2	3	2	3
449	2025/4/17 8:22:28	459秒	微信	N/A	39.144.210.115(甘肃-兰州)	1	1	53	172	76	2	2	1	2	2	1	2	1	2	4	3	2	2	1	3	3	2	3	2	1	5	5	0	0	0	0	1	1	1	1	1	0	3	1	2	2	4	2	2
450	2025/4/17 8:44:04	572秒	微信	N/A	39.144.210.97(甘肃-兰州)	1	2	61	¦.58	50	1	2	4	2	2	2	2	2	2	1	1	2	3	3	2	3	2	1	4	5	3	5	0	0	1	0	0	0	0	1	0	0	2	1	2	4	4	3	2
451	2025/4/17 9:00:17	203秒	微信	N/A	42.88.171.101(甘肃-陇南)	1	2	79	139	82	1	2	4	2	1	3	2	2	2	1	3	3	3	3	3	3	3	3	5	5	5	5	1	1	1	1	0	1	0	0	0	0	3	3	3	3	3	3	3
452	2025/4/17 9:04:58	152秒	微信	N/A	116.176.64.78(甘肃-兰州)	1	1	63	170	73	2	2	3	2	2	1	1	2	1	4	1	2	2	1	2	1	2	1	3	3	4	5	1	1	1	1	0	1	1	1	1	0	2	2	2	2	3	3	3
453	2025/4/17 9:55:38	151秒	微信	N/A	39.144.210.58(甘肃-兰州)	1	1	63	179	65	1	2	3	2	2	1	2	2	2	3	1	2	2	1	2	1	2	1	3	3	4	5	1	1	1	1	0	1	1	1	1	0	2	2	2	2	2	2	2
454	2025/4/17 10:22:04	93秒	微信	N/A	42.88.218.12(甘肃-金昌)	1	1	54	178	80	2	3	3	2	2	2	1	1	2	2	1	2	2	1	1	1	1	1	3	3	4	5	1	1	1	1	0	1	1	1	1	0	3	3	3	3	3	3	2
455	2025/4/17 10:38:04	104秒	微信	N/A	39.144.210.111(甘肃-兰州)	1	1	52	168	85	3	1	1	2	2	1	2	1	2	1	1	2	2	1	2	1	2	1	3	3	4	5	1	1	1	1	0	1	1	1	1	0	2	2	2	2	2	3	3
456	2025/4/17 11:36:43	136秒	微信	N/A	39.144.210.114(甘肃-兰州)	1	1	46	170	91.5	3	3	4	2	1	2	1	2	2	4	3	3	3	1	3	3	3	3	3	3	5	5	1	1	0	0	0	1	0	1	0	0	1	1	1	1	4	1	1
457	2025/4/17 12:05:55	130秒	微信	N/A	39.144.210.121(甘肃-兰州)	1	1	73	165	60	1	4	4	2	2	1	1	2	2	2	1	2	2	2	2	1	2	1	3	3	4	5	1	1	1	1	0	1	1	1	1	0	2	2	2	2	2	2	2
458	2025/4/17 12:27:38	82秒	微信	N/A	39.144.210.77(甘肃-兰州)	1	1	61	165	76	2	2	2	2	1	1	2	1	1	2	1	1	1	1	1	1	1	1	3	3	4	5	1	1	1	1	0	1	1	1	1	0	3	3	3	3	3	3	3
459	2025/4/17 12:43:45	90秒	微信	N/A	42.88.137.34(甘肃-酒泉)	1	2	65	157	53	1	2	2	2	2	1	1	2	2	4	1	2	2	1	1	1	1	1	3	3	4	5	1	1	0	0	0	1	1	1	0	0	3	3	3	1	3	3	3
460	2025/4/18 7:54:26	250秒	微信	N/A	42.88.197.153(甘肃-武威)	1	1	60	183	76	1	2	4	2	2	3	2	2	2	2	1	2	2	1	2	1	2	1	3	3	4	5	1	1	1	1	0	1	1	1	1	0	2	2	2	2	4	2	2
461	2025/4/18 8:23:54	1022秒	微信	N/A	39.144.210.171(甘肃-兰州)	1	2	68	158	43	1	1	1	2	1	2	2	1	2	4	1	3	1	1	1	3	3	3	5	5	1	5	1	0	0	0	0	1	0	0	0	0	4	4	1	2	3	4	3
462	2025/4/18 8:37:18	476秒	微信	N/A	39.144.210.4(甘肃-兰州)	1	1	50	175	82	2	1	3	2	2	1	1	2	1	1	1	2	1	2	2	1	2	1	1	3	2	2	1	1	1	1	0	1	1	1	1	0	1	2	1	1	4	1	1
463	2025/4/18 8:38:41	166秒	微信	N/A	39.144.210.47(甘肃-兰州)	1	1	63	174	72	1	1	2	2	2	2	2	2	2	1	1	2	2	1	2	1	2	1	3	3	4	5	1	1	1	1	0	1	1	1	1	0	2	2	2	2	2	3	3
464	2025/4/18 9:15:29	659秒	微信	N/A	42.88.200.97(甘肃-武威)	1	1	68	168	136斤	2	1	3	2	1	3	2	1	2	4	3	3	2	3	3	3	2	3	3	5	5	5	0	0	0	0	1	1	1	1	1	0	2	2	2	2	4	2	2
465	2025/4/18 9:33:10	193秒	微信	N/A	39.144.210.15(甘肃-兰州)	1	2	50	156	69	3	1	1	2	2	1	2	2	2	4	3	3	3	3	3	3	3	3	5	5	5	5	0	0	0	0	1	0	0	0	0	1	3	3	3	3	3	3	3
466	2025/4/18 10:57:43	92秒	微信	N/A	42.92.131.64(甘肃-兰州)	1	1	33	180	180	1	2	2	2	1	1	2	1	1	1	1	1	1	1	1	1	1	1	5	1	5	3	1	0	0	0	0	0	0	0	0	1	1	1	1	1	1	1	1
467	2025/4/18 11:01:04	319秒	微信	N/A	42.92.131.64(甘肃-兰州)	1	1	17	180	55	1	2	2	1	2	1	1	1	1	4	3	3	2	1	3	3	2	2	5	3	4	4	1	1	1	1	0	1	1	1	1	0	1	1	1	1	5	1	1
468	2025/4/21 7:49:57	816秒	微信	N/A	39.144.210.54(甘肃-兰州)	1	1	6615	157	56	1	2	4	2	2	4	2	2	2	1	3	2	2	1	2	1	2	1	1	3	5	4	0	0	0	1	0	0	1	1	0	0	3	1	2	2	4	3	2
469	2025/4/21 8:02:16	149秒	微信	N/A	39.144.210.114(甘肃-兰州)	1	1	40	162	63	2	3	4	2	1	2	2	2	2	1	1	2	2	2	2	1	2	1	3	3	4	5	1	1	0	0	0	1	1	0	0	0	2	2	2	2	2	1	2
470	2025/4/21 8:13:00	131秒	微信	N/A	42.88.206.25(甘肃-武威)	1	2	48	164	73	2	2	2	2	2	1	2	2	2	1	2	2	3	3	3	3	3	3	3	3	4	5	1	1	1	1	0	1	1	1	1	0	3	3	3	3	3	3	3
471	2025/4/21 8:21:47	287秒	微信	N/A	42.88.156.53(甘肃-甘南)	1	1	58	173	70	1	2	1	2	1	1	1	2	2	4	1	1	2	1	2	1	2	1	2	1	2	3	1	0	0	0	0	1	0	0	0	0	2	2	2	2	4	3	2
472	2025/4/21 8:31:27	313秒	微信	N/A	116.176.186.33(甘肃-兰州)	1	2	65	165	100	1	1	3	2	2	2	2	2	2	4	1	2	2	1	2	1	2	1	3	5	4	4	1	0	0	1	0	1	0	0	1	0	5	1	1	1	1	1	1
473	2025/4/21 8:43:26	300秒	微信	N/A	39.144.210.87(甘肃-兰州)	1	1	58	172	65	1	1	2	2	2	2	2	2	1	4	2	3	1	1	3	3	3	3	5	1	3	5	1	1	1	1	0	1	1	0	0	0	3	2	2	4	4	3	2
474	2025/4/21 8:59:48	254秒	微信	N/A	117.61.14.3(四川-成都)	1	1	53	174	188	3	2	3	3	2	1	1	2	1	4	1	1	1	1	1	1	2	1	3	3	1	5	1	1	1	0	0	1	1	1	1	0	1	1	1	1	4	1	1
475	2025/4/21 9:13:41	119秒	微信	N/A	39.144.210.17(甘肃-兰州)	1	1	57	167	69	2	1	2	2	2	2	2	1	1	4	1	2	2	1	2	1	2	1	3	3	4	5	1	1	1	1	0	1	1	1	1	0	2	2	2	2	3	3	3
476	2025/4/21 9:19:33	205秒	微信	N/A	39.144.210.0(甘肃-兰州)	1	2	20	160	75	2	1	4	1	2	1	1	2	2	4	1	2	2	1	2	1	2	1	3	3	4	5	1	1	1	0	0	1	1	1	1	0	2	1	2	2	4	3	2
477	2025/4/21 9:41:06	239秒	微信	N/A	116.176.186.111(甘肃-兰州)	1	1	20	175	82	2	1	4	1	2	1	1	2	2	4	3	3	3	3	3	3	3	3	5	3	1	2	1	1	0	0	0	1	1	0	1	0	2	2	2	2	4	2	4
478	2025/4/21 10:02:26	231秒	微信	N/A	39.144.210.119(甘肃-兰州)	1	1	59	163	43	1	2	2	2	2	1	1	1	1	4	1	2	2	1	2	1	2	1	5	5	4	5	1	1	1	1	0	1	1	1	1	0	1	1	1	1	4	1	2
479	2025/4/21 10:09:48	555秒	微信	N/A	39.144.210.57(甘肃-兰州)	1	2	68	158	41	1	1	3	2	2	2	1	2	2	4	1	1	3	3	1	3	3	3	2	1	2	5	0	0	0	0	1	0	0	0	0	1	5	3	3	3	3	3	3
480	2025/4/21 10:21:02	174秒	微信	N/A	39.144.210.21(甘肃-兰州)	1	1	29	176	62.2	1	3	4	2	2	1	1	2	2	4	1	2	2	2	2	1	2	1	2	1	1	4	1	1	0	0	0	1	0	1	0	0	1	1	1	1	1	1	1
481	2025/4/21 10:26:06	268秒	微信	N/A	103.240.39.108(甘肃-兰州)	1	1	53	168	69.5	1	2	3	2	2	1	2	1	1	4	1	2	1	1	2	1	2	1	3	3	4	5	1	1	1	1	0	1	1	1	1	0	2	2	1	2	1	1	1
482	2025/4/21 11:26:50	571秒	微信	N/A	39.144.210.55(甘肃-兰州)	1	2	61	156	63	2	3	4	2	2	1	2	2	2	2	1	2	2	1	3	3	2	1	2	3	4	5	1	1	1	0	0	1	1	1	1	0	1	1	2	2	5	1	2
483	2025/4/21 12:08:13	139秒	微信	N/A	42.88.94.62(甘肃-兰州)	1	1	24	175	63	1	1	4	1	1	1	2	2	2	2	1	2	2	1	2	1	2	1	1	1	5	5	1	0	0	1	0	1	0	0	1	0	1	1	1	1	1	1	1
484	2025/4/22 8:28:13	432秒	微信	N/A	39.144.210.186(甘肃-兰州)	1	1	51	1.66	55	1	1	2	2	1	1	1	2	1	4	3	1	3	1	1	3	3	3	5	5	2	5	0	0	0	0	1	0	0	0	1	0	2	2	2	2	2	2	2
485	2025/4/22 9:15:17	719秒	微信	N/A	103.240.39.78(甘肃-兰州)	1	1	44	170	80	1	1	2	1	1	2	1	2	2	4	3	2	2	3	3	3	2	3	5	1	2	3	1	1	0	0	0	1	1	0	0	0	4	2	2	2	2	4	2
486	2025/4/22 9:42:41	4491秒	微信	N/A	39.144.210.73(甘肃-兰州)	1	2	52	160	70	2	1	1	2	2	1	1	2	2	4	1	2	2	1	2	1	2	1	3	3	4	5	1	1	1	1	0	1	1	1	1	0	1	1	1	1	5	1	1
487	2025/4/22 9:52:56	165秒	微信	N/A	39.144.210.148(甘肃-兰州)	1	2	46	157	63	2	1	1	2	2	1	2	2	2	4	1	2	2	1	1	1	2	1	3	3	4	5	1	1	1	1	0	1	1	1	1	0	3	3	3	3	3	3	3
488	2025/4/22 9:54:36	282秒	微信	N/A	39.144.210.121(甘肃-兰州)	1	1	53	1.7	60	1	4	1	2	1	3	1	1	1	1	1	1	1	1	1	1	1	1	1	1	1	1	1	0	0	0	0	1	0	0	0	0	1	1	1	1	1	1	1
489	2025/4/22 11:03:16	201秒	微信	N/A	42.88.179.82(甘肃-定西)	1	2	35	168	82	3	2	4	2	2	1	2	2	2	4	1	2	2	1	2	1	2	1	3	3	4	5	1	1	1	1	0	0	0	0	0	1	1	1	1	2	4	4	2
490	2025/4/22 11:03:49	237秒	微信	N/A	42.88.105.2(甘肃-兰州)	1	1	47	172	78.8	2	1	4	2	2	1	2	2	1	4	3	3	1	1	2	1	2	1	5	3	4	5	1	1	1	1	0	1	1	1	1	0	2	2	2	2	2	2	2
491	2025/4/22 11:54:46	370秒	微信	N/A	42.88.179.57(甘肃-定西)	1	1	51	172Cm	❗63Kg	1	2	2	2	2	2	2	2	2	4	3	2	1	1	3	3	2	3	3	3	5	5	1	1	1	1	0	1	1	1	1	0	2	1	2	4	2	2	2
492	2025/4/23 8:03:51	424秒	微信	N/A	39.144.210.99(甘肃-兰州)	1	1	66	163	64	1	3	4	2	2	3	2	2	2	1	1	1	2	3	2	1	2	1	5	5	1	5	1	0	0	0	0	1	1	1	0	0	2	2	2	2	3	3	2
493	2025/4/23 8:28:00	125秒	微信	N/A	39.144.210.58(甘肃-兰州)	1	1	67	170	64	1	3	4	2	1	1	2	1	1	4	3	3	3	3	3	3	3	3	5	5	5	5	0	0	0	0	1	0	0	0	0	1	3	3	3	4	3	3	4
494	2025/4/23 8:54:12	226秒	微信	N/A	39.144.210.35(甘肃-兰州)	1	2	58	160	50.5	1	1	1	2	2	1	1	2	2	4	1	1	1	1	2	1	2	1	3	3	1	5	1	1	1	1	0	1	1	1	1	0	2	2	2	2	2	2	2
495	2025/4/23 9:01:18	218秒	微信	N/A	42.88.242.116(甘肃-张掖)	1	2	71	161	120	1	1	1	2	2	3	2	2	2	1	1	3	1	1	1	1	1	1	1	3	4	4	1	1	1	1	0	1	1	1	1	0	2	2	2	2	2	2	2
496	2025/4/23 9:25:04	199秒	微信	N/A	39.144.210.75(甘肃-兰州)	1	1	好	的167	58	1	2	3	2	2	2	2	1	1	4	1	1	1	1	2	1	2	1	2	3	4	5	1	1	1	1	0	1	1	1	1	0	2	2	2	2	2	2	2
497	2025/4/23 10:03:18	389秒	微信	N/A	39.144.210.119(甘肃-兰州)	1	1	44	1.7	69	1	1	2	2	1	1	1	1	2	4	3	3	3	3	3	3	3	3	5	1	5	5	1	1	0	0	1	1	1	1	1	0	1	1	1	5	5	1	1
498	2025/4/23 10:12:42	293秒	微信	N/A	39.144.210.48(甘肃-兰州)	1	2	54	1.65	69	2	2	4	2	1	1	1	2	2	4	1	1	1	1	2	1	2	1	3	3	4	5	1	1	1	1	0	1	1	1	1	0	2	2	2	2	2	2	2
499	2025/4/23 10:19:32	190秒	微信	N/A	42.88.4.26(甘肃-庆阳)	1	2	56	155	53	1	1	2	2	2	1	1	2	2	4	1	1	1	1	1	1	2	1	3	3	4	5	1	1	1	1	0	1	1	1	1	0	2	2	2	2	2	2	2
500	2025/4/23 10:32:19	260秒	微信	N/A	42.88.186.121(甘肃-陇南)	1	2	35	157	72.5	2	1	2	2	2	1	1	2	2	4	1	1	1	1	1	1	2	1	3	3	4	5	1	1	1	1	0	1	1	1	1	0	2	2	2	2	2	2	2
501	2025/4/23 11:20:26	352秒	微信	N/A	39.144.210.88(甘肃-兰州)	1	2	51	1.72	70	1	2	4	2	2	1	2	2	2	4	1	3	1	2	3	1	2	1	1	5	4	5	0	0	0	0	1	0	0	0	0	1	1	1	1	1	1	1	3
502	2025/4/23 11:26:53	187秒	微信	N/A	42.88.164.45(甘肃-陇南)	1	2	49	168	66	1	2	1	2	2	1	2	2	2	4	1	1	1	1	2	1	2	1	3	3	4	5	1	1	1	1	0	1	1	1	1	0	2	2	2	2	4	2	2
503	2025/4/23 11:36:37	119秒	微信	N/A	42.88.31.25(甘肃-临夏)	1	2	62	158	57	2	1	1	2	2	1	2	2	2	2	1	1	1	1	2	1	2	1	3	3	4	5	1	1	1	1	0	1	1	1	1	0	2	2	2	2	2	2	2
504	2025/4/24 7:44:47	175秒	微信	N/A	39.144.210.178(甘肃-兰州)	1	1	50	170	80	1	2	4	2	1	1	1	2	2	4	1	1	2	1	1	1	2	1	3	3	5	5	1	1	1	1	0	1	1	1	1	0	2	2	2	2	2	2	2
505	2025/4/24 7:58:51	265秒	微信	N/A	42.88.209.93(甘肃-金昌)	1	2	39	159	58	1	2	4	3	2	1	1	2	2	4	1	2	2	1	1	3	2	1	4	3	4	5	1	1	1	1	0	1	1	1	1	0	1	1	1	1	4	1	1
506	2025/4/24 8:06:51	379秒	微信	N/A	42.88.221.11(甘肃-金昌)	1	2	45	165	62	1	1	4	2	2	1	1	2	2	4	3	2	1	1	1	3	3	3	4	2	2	5	0	1	0	0	0	1	1	1	0	0	4	1	1	2	2	2	2
507	2025/4/24 8:12:42	168秒	微信	N/A	39.144.210.39(甘肃-兰州)	1	1	58	180	104	3	2	1	2	2	1	2	2	2	4	1	2	2	1	2	1	2	1	3	3	4	5	1	1	1	1	0	1	1	1	1	0	3	3	3	3	3	3	3
508	2025/4/24 8:20:36	668秒	微信	N/A	42.88.169.75(甘肃-陇南)	1	1	37	170	85	2	3	4	2	2	1	1	1	2	4	1	2	1	1	2	1	2	1	3	3	4	4	1	1	1	1	0	1	1	1	1	0	2	1	1	2	4	1	2
509	2025/4/24 8:20:46	133秒	微信	N/A	42.88.6.109(甘肃-庆阳)	1	2	63	168	74	2	2	1	2	2	1	2	2	2	4	1	1	1	1	1	1	2	1	3	3	4	5	1	1	1	1	0	1	1	1	1	0	2	2	2	2	2	2	2
510	2025/4/24 10:16:04	94秒	微信	N/A	42.88.104.68(甘肃-兰州)	1	1	59	178	84	2	2	2	2	2	3	2	1	2	4	1	2	1	2	1	2	1	1	3	5	5	5	1	1	1	1	0	1	0	0	1	0	3	3	3	3	3	3	3
511	2025/4/24 11:01:10	169秒	微信	N/A	39.144.210.98(甘肃-兰州)	1	1	45	172	63	1	3	4	2	2	1	2	1	1	4	1	3	1	1	1	1	2	1	3	3	4	5	1	1	1	1	0	1	1	1	1	0	2	2	2	4	4	2	3
512	2025/4/25 8:04:15	259秒	微信	N/A	39.144.210.21(甘肃-兰州)	1	1	42	164	78	2	1	4	2	2	1	2	1	1	1	1	1	1	1	2	1	1	1	1	1	1	1	1	1	0	0	0	0	1	1	0	0	1	1	1	1	1	1	1
513	2025/4/25 8:42:48	440秒	微信	N/A	116.176.64.22(甘肃-兰州)	1	2	53	163	126	1	1	1	2	2	2	2	2	2	4	3	1	2	3	3	3	2	3	5	4	5	5	1	1	1	1	0	1	1	0	1	0	3	2	2	2	3	3	3
514	2025/4/25 9:06:13	180秒	微信	N/A	103.240.39.49(甘肃-兰州)	1	2	54	165	80	3	3	1	2	1	2	2	2	2	1	3	3	3	3	3	3	3	3	5	5	5	5	0	0	0	0	1	0	0	0	0	1	3	3	3	3	3	3	3
515	2025/4/25 10:27:06	223秒	微信	N/A	42.88.202.81(甘肃-武威)	1	2	34	168	156	3	2	4	2	2	1	2	2	2	4	1	3	2	1	3	3	2	1	1	4	4	5	1	1	1	1	0	1	1	1	1	0	1	1	1	3	5	2	2
516	2025/4/27 8:36:04	216秒	微信	N/A	39.144.210.115(甘肃-兰州)	1	1	51	168	72	1	2	3	2	2	2	2	2	2	4	1	1	1	1	2	1	2	1	3	3	4	5	1	1	1	1	0	1	1	1	1	0	2	2	2	2	2	2	2
517	2025/4/27 8:47:27	189秒	微信	N/A	39.144.210.55(甘肃-兰州)	1	2	51	160	62.5	1	2	4	2	1	3	2	2	2	4	1	1	1	1	1	1	2	1	3	3	4	5	1	1	1	1	0	1	1	1	1	0	2	2	2	2	2	2	2
518	2025/4/28 8:00:04	391秒	微信	N/A	39.144.210.166(甘肃-兰州)	1	1	49	175	70	1	2	4	2	2	1	2	2	1	4	1	1	2	1	2	1	2	1	3	4	4	2	1	1	1	1	0	1	1	1	1	0	1	1	1	1	4	2	1
519	2025/4/28 8:06:55	204秒	微信	N/A	42.88.215.2(甘肃-金昌)	1	2	67	165	67	1	2	2	2	2	2	1	2	2	1	1	1	1	1	1	1	2	1	3	3	4	5	1	1	1	1	0	1	1	1	1	0	2	2	2	4	2	2	2
520	2025/4/28 8:20:06	128秒	微信	N/A	42.88.8.109(甘肃-庆阳)	1	1	45	168	84	3	2	3	2	2	2	2	1	1	4	1	2	2	1	2	1	2	1	3	3	4	5	1	1	1	1	0	1	1	1	1	0	2	2	2	2	2	4	4
521	2025/4/28 8:25:54	338秒	微信	N/A	42.88.94.33(甘肃-兰州)	1	1	45	170	65	1	2	4	2	2	1	1	1	2	4	3	3	3	3	3	3	3	3	5	5	5	5	0	0	0	0	1	0	0	0	0	1	1	1	1	1	1	1	1
522	2025/4/28 8:29:15	124秒	微信	N/A	42.88.176.94(甘肃-定西)	1	1	47	174	82	2	2	3	2	2	1	2	1	1	4	1	1	2	1	2	1	2	1	3	3	4	5	1	1	1	1	0	1	1	1	1	0	2	2	2	2	2	2	2
523	2025/4/28 8:42:41	138秒	微信	N/A	39.144.210.115(甘肃-兰州)	1	2	49	165	68	3	2	2	2	2	1	1	2	2	4	1	2	2	1	2	1	2	1	3	3	4	5	1	1	1	1	0	1	1	1	1	0	2	2	2	2	2	2	2
524	2025/4/28 9:07:06	121秒	微信	N/A	116.176.63.52(甘肃-兰州)	1	1	61	165	74	2	4	3	2	1	2	1	2	1	4	3	3	3	3	3	3	3	3	5	5	5	5	0	0	0	0	1	0	0	0	0	1	3	3	3	3	3	3	3
525	2025/4/28 10:58:47	280秒	微信	N/A	39.144.210.11(甘肃-兰州)	1	1	37	170	82	3	2	4	2	2	2	1	1	2	4	1	2	2	2	2	1	2	1	3	3	4	4	0	0	1	0	0	0	1	1	0	0	1	1	1	1	4	1	1
526	2025/4/28 10:59:04	165秒	微信	N/A	42.88.203.118(甘肃-武威)	1	2	53	157	69	2	2	2	2	2	2	2	2	2	3	1	2	2	1	1	1	2	1	3	3	4	5	1	1	1	1	0	1	1	1	1	0	2	2	2	2	2	2	4
527	2025/4/29 7:58:08	133秒	微信	N/A	39.144.210.94(甘肃-兰州)	1	2	76	156	49	1	2	3	2	2	2	2	2	2	4	1	2	2	1	2	1	2	1	3	3	4	5	1	1	1	1	0	1	1	1	1	0	2	2	2	2	2	2	2
528	2025/4/29 8:13:13	119秒	微信	N/A	42.88.242.93(甘肃-张掖)	1	2	49	160	63.5	2	2	3	2	2	1	1	2	2	4	1	1	1	1	1	1	2	1	3	3	4	5	1	1	1	1	0	1	1	1	1	0	2	2	2	2	4	4	2
529	2025/4/29 8:17:09	149秒	微信	N/A	39.144.210.67(甘肃-兰州)	1	2	62	168	74	2	2	3	2	1	1	2	2	1	4	1	1	1	1	2	1	2	2	3	3	4	5	1	1	1	1	0	1	1	1	1	0	2	2	2	4	4	4	2
530	2025/4/29 8:26:38	151秒	微信	N/A	39.144.210.1(甘肃-兰州)	1	1	55	165	67	1	2	2	2	2	1	2	2	2	4	1	1	1	1	1	1	2	1	3	3	4	5	1	1	1	1	0	1	1	1	1	0	2	2	2	2	4	4	4
531	2025/4/29 8:29:40	133秒	微信	N/A	39.144.210.206(甘肃-兰州)	1	1	55	170	61	1	2	3	2	2	1	2	2	1	4	1	2	2	1	2	1	2	1	3	3	4	5	1	1	1	1	0	1	1	1	1	0	2	2	2	4	4	2	4
532	2025/4/29 8:44:14	150秒	微信	N/A	39.144.210.46(甘肃-兰州)	1	1	61	176	78	1	2	3	2	2	3	1	2	2	4	1	2	2	1	1	1	2	1	3	3	4	5	1	1	1	1	0	1	1	1	1	0	2	2	2	4	4	4	4
533	2025/4/29 8:49:23	133秒	微信	N/A	223.160.177.102(青海-西宁)	1	1	42	165	64	1	2	4	2	2	1	2	2	2	4	1	2	2	1	2	1	2	1	3	3	4	5	1	1	1	1	0	1	1	1	1	0	2	2	2	4	4	4	4
534	2025/4/29 8:56:18	144秒	微信	N/A	39.144.210.35(甘肃-兰州)	1	1	44	174	65	1	2	4	2	2	2	2	1	1	4	1	2	2	1	2	1	2	1	3	3	4	5	1	1	1	1	0	1	1	1	1	0	2	2	2	4	4	4	4
535	2025/4/29 9:15:47	121秒	微信	N/A	103.240.39.19(甘肃-兰州)	1	1	64	170	66	1	2	3	2	2	3	1	2	2	4	1	2	2	1	2	1	2	1	3	3	4	5	1	1	1	1	0	1	1	1	1	0	2	2	2	2	2	2	2
536	2025/4/29 10:00:20	198秒	微信	N/A	39.144.210.81(甘肃-兰州)	1	1	62	170	62	1	2	4	2	2	2	2	1	1	4	1	2	2	1	2	1	2	1	3	3	4	5	1	1	1	1	0	1	1	1	1	0	2	2	2	2	4	4	2
537	2025/4/29 10:11:23	126秒	微信	N/A	39.144.210.3(甘肃-兰州)	1	1	55	156	68	2	2	2	2	2	1	2	2	1	1	1	2	2	1	2	1	2	1	3	3	4	5	1	1	1	1	0	1	1	1	1	0	2	2	2	2	2	2	2
538	2025/4/29 10:53:17	700秒	微信	N/A	42.88.65.115(甘肃-兰州)	1	2	72	165	75	2	2	2	2	2	4	1	2	2	4	1	2	2	1	2	1	2	1	5	3	4	5	1	1	1	1	0	1	1	1	1	0	1	1	2	2	2	2	2
539	2025/4/30 7:52:13	307秒	微信	N/A	39.144.210.10(甘肃-兰州)	1	1	58	¦70	69	1	3	4	2	2	3	1	1	2	3	1	2	1	3	3	1	3	1	2	3	2	5	1	1	0	1	0	1	1	0	0	1	2	1	1	1	5	3	2
540	2025/4/30 9:45:23	431秒	微信	N/A	42.88.24.111(甘肃-临夏)	1	1	63	170	69	1	3	4	2	2	1	1	2	2	4	1	2	2	1	2	1	2	1	3	3	1	4	1	1	1	0	0	1	1	1	1	0	2	2	2	3	4	2	2
541	2025/4/30 18:04:04	77秒	微信	N/A	116.176.63.16(甘肃-兰州)	1	1	25	169	120	1	1	1	1	2	1	1	2	1	2	1	1	1	1	1	1	1	1	1	2	1	1	1	0	0	0	0	1	0	0	0	0	1	1	1	1	1	1	1
542	2025/4/30 18:04:06	85秒	微信	N/A	42.88.8.17(甘肃-庆阳)	1	2	32	160	55	1	2	4	2	2	1	1	2	2	4	1	2	2	2	2	1	1	1	3	3	5	5	1	1	1	1	0	1	1	1	1	0	2	2	2	2	2	2	2
543	2025/5/6 13:19:37	191秒	微信	N/A	39.144.210.24(甘肃-兰州)	1	1	55	1.71	80	2	3	4	2	2	1	1	1	1	4	1	2	2	1	2	1	1	1	5	3	4	5	1	1	1	1	0	1	1	1	1	0	2	2	2	2	2	2	2
[truncated: 13 more columns]
